# Supplementary material for: catena-Poly[[[aqua­(1,10-phenanthro­line)manganese(II)]-μ-adamantane-1,3-dicarboxyl­ato] monohydrate]
Source: Acta Crystallogr Sect E Struct Rep Online. 2011 Oct 12;67(Pt 11):m1541–2. doi: 10.1107/S1600536811041900 (PMC3246965; doi:10.1107/S1600536811041900)
Supplement: Supplementary file 1 [file e-67-m1541-sup1.cif]

##############################################################################
#                                                                            #
# This CIF contains the data in a paper accepted for publication in          #
# Acta Crystallographica Section E. It conforms to the requirements of       #
# Notes for Authors for Acta Crystallographica Section E, and has been       #
# peer reviewed under the auspices of the IUCr Commission on Journals.       #
#                                                                            #
# Full details of the Crystallographic Information File format               #
# are given in the paper "The Crystallographic Information File (CIF):       #
# a New Standard Archive File for Crystallography" by S. R. Hall, F. H.      #
# Allen and I. D. Brown [Acta Cryst. (1991), A47, 655-685].                  #
#                                                                            #
# The current version of the core CIF dictionary is obtainable from          #
# ftp://ftp.iucr.org/pub/cif_core.dic.                                       #
#                                                                            #
# Software is freely available for graphical display of the structure(s)     #
# in this CIF. For information consult the CIF software page                 #
# http://www.iucr.org/resources/cif/software.                                #
#                                                                            #
# This file may be used for bona fide research purposes within the           #
# scientific community so long as proper attribution is given to the journal # 
# article from which it was obtained.                                        #
#                                                                            #
##############################################################################
data_I
_audit_creation_method     SHELXL-97
_chemical_name_systematic
;
<i>catena</i>-Poly[[[aqua(1,10-phenanthroline)manganese(II)]-
\m-adamantane-1,3-dicarboxylato] monohydrate]
;
_chemical_name_common     ?
_chemical_formula_moiety     'C24 H24 Mn N2 O5, H2 O'
_chemical_formula_sum     'C24 H26 Mn N2 O6'
_chemical_formula_iupac     '[Mn (C12 H14 O4) (C12 H8 N2) (H2 O)], H2 O'
_chemical_formula_weight     493.41
_chemical_melting_point     ?
_symmetry_cell_setting     monoclinic
_symmetry_space_group_name_H-M     'P 21/c'
_symmetry_space_group_name_Hall     '-P 2ybc'
loop_
    _symmetry_equiv_pos_as_xyz
    'x, y, z'
    '-x, y+1/2, -z+1/2'
    '-x, -y, -z'
    'x, -y-1/2, z-1/2'
_cell_length_a     13.248(2)
_cell_length_b     18.345(3)
_cell_length_c     9.3908(17)
_cell_angle_alpha     90.00
_cell_angle_beta     105.283(3)
_cell_angle_gamma     90.00
_cell_volume     2201.6(6)
_cell_formula_units_Z     4
_cell_measurement_reflns_used     3918
_cell_measurement_theta_min     1.59
_cell_measurement_theta_max     25.19
_cell_measurement_temperature     298(2)
_exptl_crystal_description     block
_exptl_crystal_colour     colorless
_exptl_crystal_size_max     0.30
_exptl_crystal_size_mid     0.22
_exptl_crystal_size_min     0.17
_exptl_crystal_density_diffrn     1.489
_exptl_crystal_density_meas     ?
_exptl_crystal_density_method     'not measured'
_exptl_crystal_F_000     1028
_exptl_absorpt_coefficient_mu     0.644
_exptl_absorpt_correction_type     multi-scan
_exptl_absorpt_process_details     '(SADABS; Bruker, 2008)'
_exptl_absorpt_correction_T_min     0.8302
_exptl_absorpt_correction_T_max     0.8984
_exptl_special_details
;
;
_diffrn_ambient_temperature     298(2)
_diffrn_radiation_type     MoK\a
_diffrn_radiation_wavelength     0.71073
_diffrn_radiation_source     'fine-focus sealed tube'
_diffrn_radiation_monochromator     graphite
_diffrn_measurement_device_type     'Bruker SMART CCD'
_diffrn_measurement_method     '\f and \w'
_diffrn_detector_area_resol_mean     ?
_diffrn_reflns_number     10943
_diffrn_reflns_av_R_equivalents     0.0456
_diffrn_reflns_av_sigmaI/netI     0.0645
_diffrn_reflns_theta_min     1.59
_diffrn_reflns_theta_max     25.10
_diffrn_reflns_theta_full     25.10
_diffrn_measured_fraction_theta_max     0.998
_diffrn_measured_fraction_theta_full     0.998
_diffrn_reflns_limit_h_min     -15
_diffrn_reflns_limit_h_max     13
_diffrn_reflns_limit_k_min     -21
_diffrn_reflns_limit_k_max     21
_diffrn_reflns_limit_l_min     -11
_diffrn_reflns_limit_l_max     11
_diffrn_standards_number     ?
_diffrn_standards_interval_count     ?
_diffrn_standards_interval_time     ?
_diffrn_standards_decay_%     ?
_refine_special_details
;
 Refinement of F^2^ against ALL reflections.  The weighted R-factor wR and
 goodness of fit S are based on F^2^, conventional R-factors R are based
 on F, with F set to zero for negative F^2^. The threshold expression of
 F^2^ > 2sigma(F^2^) is used only for calculating R-factors(gt) etc. and is
 not relevant to the choice of reflections for refinement.  R-factors based
 on F^2^ are statistically about twice as large as those based on F, and R-
 factors based on ALL data will be even larger.
;
_reflns_number_total     3918
_reflns_number_gt     2393
_reflns_threshold_expression     I>2\s(I)
_refine_ls_structure_factor_coef     Fsqd
_refine_ls_matrix_type     full
_refine_ls_R_factor_all     0.0702
_refine_ls_R_factor_gt     0.0402
_refine_ls_wR_factor_gt     0.1046
_refine_ls_wR_factor_ref     0.1159
_refine_ls_goodness_of_fit_ref     0.832
_refine_ls_restrained_S_all     0.831
_refine_ls_number_reflns     3918
_refine_ls_number_parameters     310
_refine_ls_number_restraints     6
_refine_ls_hydrogen_treatment     mixed
_refine_ls_weighting_scheme     calc
_refine_ls_weighting_details
         'calc w=1/[\s^2^(Fo^2^)+(0.0752P)^2^+0.1900P] where P=(Fo^2^+2Fc^2^)/3'
_atom_sites_solution_hydrogens     geom
_atom_sites_solution_primary     direct
_atom_sites_solution_secondary     difmap
_refine_ls_shift/su_max     0.001
_refine_ls_shift/su_mean     0.000
_refine_diff_density_max     0.276
_refine_diff_density_min     -0.258
_refine_ls_extinction_method     none
_refine_ls_extinction_coef     ?
loop_
    _atom_type_symbol
    _atom_type_description
    _atom_type_scat_dispersion_real
    _atom_type_scat_dispersion_imag
    _atom_type_scat_source
    'C' 'C' 0.0033 0.0016
                         'International Tables Vol C Tables 4.2.6.8 and 6.1.1.4'
    'Mn' 'Mn' 0.3368 0.7283
                         'International Tables Vol C Tables 4.2.6.8 and 6.1.1.4'
    'N' 'N' 0.0061 0.0033
                         'International Tables Vol C Tables 4.2.6.8 and 6.1.1.4'
    'O' 'O' 0.0106 0.0060
                         'International Tables Vol C Tables 4.2.6.8 and 6.1.1.4'
    'H' 'H' 0.0000 0.0000
                         'International Tables Vol C Tables 4.2.6.8 and 6.1.1.4'
_computing_data_collection     'SMART (Bruker, 2008)'
_computing_cell_refinement     'SAINT (Bruker, 2008)'
_computing_data_reduction     'SAINT (Bruker, 2008)'
_computing_structure_solution     'SHELXS97 (Sheldrick, 2008)'
_computing_structure_refinement     'SHELXL97 (Sheldrick, 2008)'
_computing_molecular_graphics     'ORTEP-3 (Farrugia, 1997)'
_computing_publication_material     'SHELXL97 (Sheldrick, 2008)'
loop_
    _atom_site_type_symbol
    _atom_site_label
    _atom_site_fract_x
    _atom_site_fract_y
    _atom_site_fract_z
    _atom_site_U_iso_or_equiv
    _atom_site_adp_type
    _atom_site_calc_flag
    _atom_site_refinement_flags
    _atom_site_occupancy
    _atom_site_symmetry_multiplicity
    _atom_site_disorder_assembly
    _atom_site_disorder_group
    Mn Mn2 0.19018(3) 0.04500(3) 0.66751(5) 0.03220(17) Uani d . 1 1 . .
    O O1 0.30979(16) 0.00888(12) 0.5476(2) 0.0446(6) Uani d . 1 1 . .
    O O2 0.14940(15) -0.03061(12) 0.4757(2) 0.0417(6) Uani d . 1 1 . .
    O O3 0.24611(15) -0.02364(12) -0.1439(2) 0.0402(5) Uani d . 1 1 . .
    O O4 0.09567(17) -0.06327(14) -0.1146(2) 0.0623(8) Uani d . 1 1 . .
    O O5 0.04001(16) 0.04967(12) 0.7192(2) 0.0415(5) Uani d D 1 1 . .
    N N1 0.28258(17) 0.13908(14) 0.7887(2) 0.0325(6) Uani d . 1 1 . .
    N N2 0.13230(18) 0.14711(14) 0.5316(2) 0.0356(6) Uani d . 1 1 . .
    C C19 0.2230(2) -0.04651(16) 0.1959(3) 0.0282(6) Uani d . 1 1 . .
    H H19A 0.2503 0.0023 0.1916 0.034 Uiso calc R 1 1 . .
    H H19B 0.1478 -0.0429 0.1795 0.034 Uiso calc R 1 1 . .
    C C5 0.2538(2) 0.20657(16) 0.7326(3) 0.0309(7) Uani d . 1 1 . .
    C C9 0.1728(2) 0.21121(16) 0.5955(3) 0.0314(7) Uani d . 1 1 . .
    C C14 0.2711(2) -0.07909(16) 0.3488(3) 0.0292(7) Uani d . 1 1 . .
    C C7 0.1847(3) 0.34353(18) 0.6131(4) 0.0496(9) Uani d . 1 1 . .
    H H7 0.1618 0.3891 0.5744 0.060 Uiso calc R 1 1 . .
    C C4 0.2981(2) 0.27062(18) 0.8028(3) 0.0376(8) Uani d . 1 1 . .
    C C17 0.2031(2) -0.17043(17) 0.0829(3) 0.0370(7) Uani d . 1 1 . .
    H H17A 0.1278 -0.1674 0.0663 0.044 Uiso calc R 1 1 . .
    H H17B 0.2177 -0.2013 0.0068 0.044 Uiso calc R 1 1 . .
    C C1 0.3574(2) 0.13474(19) 0.9138(3) 0.0395(8) Uani d . 1 1 . .
    H H1 0.3787 0.0888 0.9519 0.047 Uiso calc R 1 1 . .
    C C10 0.0618(2) 0.28050(19) 0.4005(3) 0.0440(8) Uani d . 1 1 . .
    H H10 0.0381 0.3247 0.3554 0.053 Uiso calc R 1 1 . .
    C C13 0.2427(2) -0.03075(16) 0.4641(3) 0.0322(7) Uani d . 1 1 . .
    C C18 0.2479(2) -0.09385(16) 0.0732(3) 0.0300(7) Uani d . 1 1 . .
    C C8 0.1389(2) 0.27964(18) 0.5349(3) 0.0376(8) Uani d . 1 1 . .
    C C23 0.3666(2) -0.09953(18) 0.1002(3) 0.0388(8) Uani d . 1 1 . .
    H H23A 0.3960 -0.0514 0.0953 0.047 Uiso calc R 1 1 . .
    H H23B 0.3831 -0.1296 0.0245 0.047 Uiso calc R 1 1 . .
    C C3 0.3762(2) 0.2630(2) 0.9355(3) 0.0460(9) Uani d . 1 1 . .
    H H3 0.4080 0.3042 0.9858 0.055 Uiso calc R 1 1 . .
    C C20 0.3902(2) -0.08430(19) 0.3729(3) 0.0393(8) Uani d . 1 1 . .
    H H20A 0.4221 -0.1045 0.4698 0.047 Uiso calc R 1 1 . .
    H H20B 0.4190 -0.0360 0.3682 0.047 Uiso calc R 1 1 . .
    C C15 0.2259(2) -0.15618(16) 0.3527(3) 0.0357(7) Uani d . 1 1 . .
    H H15A 0.2552 -0.1778 0.4490 0.043 Uiso calc R 1 1 . .
    H H15B 0.1506 -0.1532 0.3364 0.043 Uiso calc R 1 1 . .
    C C11 0.0218(2) 0.2171(2) 0.3362(4) 0.0475(9) Uani d . 1 1 . .
    H H11 -0.0296 0.2173 0.2469 0.057 Uiso calc R 1 1 . .
    C C24 0.1921(2) -0.05850(17) -0.0733(3) 0.0354(8) Uani d . 1 1 . .
    C C21 0.3698(3) -0.20887(19) 0.2604(4) 0.0527(10) Uani d . 1 1 . .
    H H21A 0.4006 -0.2303 0.3565 0.063 Uiso calc R 1 1 . .
    H H21B 0.3864 -0.2399 0.1860 0.063 Uiso calc R 1 1 . .
    C C2 0.4056(2) 0.19561(19) 0.9908(3) 0.0456(9) Uani d . 1 1 . .
    H H2 0.4573 0.1902 1.0789 0.055 Uiso calc R 1 1 . .
    C C16 0.2516(3) -0.20380(18) 0.2341(3) 0.0448(9) Uani d . 1 1 . .
    H H16 0.2228 -0.2527 0.2382 0.054 Uiso calc R 1 1 . .
    C C12 0.0587(2) 0.15148(19) 0.4056(3) 0.0442(8) Uani d . 1 1 . .
    H H12 0.0299 0.1083 0.3607 0.053 Uiso calc R 1 1 . .
    C C6 0.2598(3) 0.33959(18) 0.7406(4) 0.0468(9) Uani d . 1 1 . .
    H H6 0.2873 0.3822 0.7891 0.056 Uiso calc R 1 1 . .
    C C22 0.4146(2) -0.1333(2) 0.2532(3) 0.0441(9) Uani d . 1 1 . .
    H H22 0.4906 -0.1369 0.2697 0.053 Uiso calc R 1 1 . .
    O O6 0.5446(2) 0.0628(2) 0.2049(4) 0.0980(11) Uani d D 1 1 . .
    H H5WB 0.053(4) 0.0136(19) 0.775(5) 0.147 Uiso d D 1 1 . .
    H H5WA -0.016(2) 0.046(3) 0.654(4) 0.147 Uiso d D 1 1 . .
    H H6WB 0.557(4) 0.042(3) 0.287(3) 0.147 Uiso d D 1 1 . .
    H H6WA 0.595(3) 0.090(3) 0.200(5) 0.147 Uiso d D 1 1 . .
loop_
    _atom_site_aniso_label
    _atom_site_aniso_U_11
    _atom_site_aniso_U_22
    _atom_site_aniso_U_33
    _atom_site_aniso_U_12
    _atom_site_aniso_U_13
    _atom_site_aniso_U_23
    Mn2 0.0366(3) 0.0309(3) 0.0281(3) 0.0007(2) 0.00675(19) -0.0015(2)
    O1 0.0418(12) 0.0487(15) 0.0423(13) -0.0064(11) 0.0093(10) -0.0153(11)
    O2 0.0329(12) 0.0563(16) 0.0357(12) 0.0018(10) 0.0088(9) -0.0116(11)
    O3 0.0416(12) 0.0472(15) 0.0331(12) 0.0018(10) 0.0119(10) 0.0123(10)
    O4 0.0420(14) 0.085(2) 0.0501(15) -0.0114(13) -0.0041(11) 0.0307(14)
    O5 0.0350(12) 0.0440(15) 0.0434(13) 0.0023(11) 0.0068(10) 0.0010(11)
    N1 0.0302(13) 0.0357(17) 0.0307(14) 0.0010(11) 0.0067(10) -0.0003(12)
    N2 0.0375(14) 0.0339(17) 0.0313(14) -0.0010(12) 0.0019(11) 0.0008(12)
    C19 0.0331(15) 0.0214(16) 0.0292(15) 0.0023(13) 0.0069(12) 0.0021(13)
    C5 0.0326(16) 0.0294(19) 0.0325(17) -0.0018(13) 0.0116(13) -0.0018(14)
    C9 0.0344(16) 0.032(2) 0.0291(16) 0.0009(14) 0.0096(13) -0.0039(14)
    C14 0.0332(15) 0.0270(18) 0.0272(16) 0.0025(13) 0.0078(12) -0.0025(13)
    C7 0.062(2) 0.028(2) 0.061(2) 0.0025(17) 0.0186(19) 0.0050(17)
    C4 0.0433(18) 0.031(2) 0.0387(19) -0.0065(15) 0.0123(15) -0.0047(14)
    C17 0.0471(18) 0.0287(18) 0.0351(18) 0.0005(15) 0.0106(14) -0.0053(14)
    C1 0.0360(17) 0.043(2) 0.0383(18) -0.0011(15) 0.0069(14) -0.0005(16)
    C10 0.0435(19) 0.043(2) 0.046(2) 0.0116(17) 0.0123(16) 0.0132(17)
    C13 0.0387(18) 0.031(2) 0.0242(16) 0.0035(14) 0.0032(13) 0.0039(13)
    C18 0.0344(16) 0.0311(18) 0.0240(15) 0.0037(13) 0.0070(12) 0.0035(13)
    C8 0.0377(17) 0.037(2) 0.0411(19) 0.0030(15) 0.0151(15) 0.0053(15)
    C23 0.0404(17) 0.047(2) 0.0321(17) 0.0041(15) 0.0149(14) -0.0034(15)
    C3 0.047(2) 0.044(2) 0.047(2) -0.0128(17) 0.0122(16) -0.0095(17)
    C20 0.0357(17) 0.050(2) 0.0297(17) 0.0041(15) 0.0043(13) 0.0078(16)
    C15 0.0431(18) 0.0290(19) 0.0348(17) 0.0050(14) 0.0099(14) 0.0082(14)
    C11 0.0414(19) 0.055(3) 0.042(2) 0.0032(17) 0.0031(16) 0.0049(18)
    C24 0.0397(18) 0.037(2) 0.0271(16) -0.0004(14) 0.0053(14) -0.0020(14)
    C21 0.068(2) 0.047(2) 0.044(2) 0.0302(19) 0.0156(18) 0.0083(17)
    C2 0.0389(18) 0.055(3) 0.0370(19) -0.0057(17) -0.0006(15) -0.0042(17)
    C16 0.069(2) 0.024(2) 0.043(2) 0.0035(16) 0.0189(17) 0.0021(15)
    C12 0.0486(19) 0.043(2) 0.0352(19) 0.0000(16) 0.0015(15) 0.0011(16)
    C6 0.059(2) 0.028(2) 0.055(2) -0.0092(16) 0.0175(18) -0.0052(17)
    C22 0.0324(17) 0.064(3) 0.0353(18) 0.0188(16) 0.0079(14) 0.0039(17)
    O6 0.071(2) 0.138(4) 0.083(2) 0.017(2) 0.0171(17) 0.043(2)
_geom_special_details
;
 All esds (except the esd in the dihedral angle between two l.s. planes)
 are estimated using the full covariance matrix.  The cell esds are taken
 into account individually in the estimation of esds in distances, angles
 and torsion angles; correlations between esds in cell parameters are only
 used when they are defined by crystal symmetry.  An approximate (isotropic)
 treatment of cell esds is used for estimating esds involving l.s. planes.
;
loop_
    _geom_bond_atom_site_label_1
    _geom_bond_atom_site_label_2
    _geom_bond_site_symmetry_2
    _geom_bond_distance
    _geom_bond_publ_flag
    Mn2 O3 1_556 2.140(2) y
    Mn2 O5 . 2.170(2) y
    Mn2 O2 . 2.224(2) y
    Mn2 N1 . 2.244(2) y
    Mn2 O1 . 2.271(2) y
    Mn2 N2 . 2.282(2) y
    O1 C13 . 1.251(3) ?
    O2 C13 . 1.269(3) ?
    O3 C24 . 1.269(4) ?
    O3 Mn2 1_554 2.140(2) ?
    O4 C24 . 1.236(4) ?
    O5 H5WB . 0.833(10) ?
    O5 H5WA . 0.835(10) ?
    N1 C1 . 1.325(3) ?
    N1 C5 . 1.360(4) ?
    N2 C12 . 1.323(3) ?
    N2 C9 . 1.364(4) ?
    C19 C14 . 1.530(4) ?
    C19 C18 . 1.547(4) ?
    C19 H19A . 0.9700 ?
    C19 H19B . 0.9700 ?
    C5 C4 . 1.398(4) ?
    C5 C9 . 1.445(4) ?
    C9 C8 . 1.402(4) ?
    C14 C13 . 1.521(4) ?
    C14 C20 . 1.536(4) ?
    C14 C15 . 1.540(4) ?
    C7 C6 . 1.342(4) ?
    C7 C8 . 1.431(4) ?
    C7 H7 . 0.9300 ?
    C4 C3 . 1.402(4) ?
    C4 C6 . 1.429(4) ?
    C17 C16 . 1.524(4) ?
    C17 C18 . 1.537(4) ?
    C17 H17A . 0.9700 ?
    C17 H17B . 0.9700 ?
    C1 C2 . 1.390(4) ?
    C1 H1 . 0.9300 ?
    C10 C11 . 1.353(5) ?
    C10 C8 . 1.398(4) ?
    C10 H10 . 0.9300 ?
    C18 C24 . 1.524(4) ?
    C18 C23 . 1.529(4) ?
    C23 C22 . 1.539(4) ?
    C23 H23A . 0.9700 ?
    C23 H23B . 0.9700 ?
    C3 C2 . 1.358(5) ?
    C3 H3 . 0.9300 ?
    C20 C22 . 1.539(4) ?
    C20 H20A . 0.9700 ?
    C20 H20B . 0.9700 ?
    C15 C16 . 1.523(4) ?
    C15 H15A . 0.9700 ?
    C15 H15B . 0.9700 ?
    C11 C12 . 1.395(4) ?
    C11 H11 . 0.9300 ?
    C21 C22 . 1.517(5) ?
    C21 C16 . 1.522(5) ?
    C21 H21A . 0.9700 ?
    C21 H21B . 0.9700 ?
    C2 H2 . 0.9300 ?
    C16 H16 . 0.9800 ?
    C12 H12 . 0.9300 ?
    C6 H6 . 0.9300 ?
    C22 H22 . 0.9800 ?
    O6 H6WB . 0.839(10) ?
    O6 H6WA . 0.844(10) ?
loop_
    _geom_angle_atom_site_label_1
    _geom_angle_atom_site_label_2
    _geom_angle_atom_site_label_3
    _geom_angle_site_symmetry_1
    _geom_angle_site_symmetry_3
    _geom_angle
    _geom_angle_publ_flag
    O3 Mn2 O5 1_556 . 88.62(8) ?
    O3 Mn2 O2 1_556 . 105.10(9) ?
    O5 Mn2 O2 . . 99.46(8) ?
    O3 Mn2 N1 1_556 . 90.53(9) ?
    O5 Mn2 N1 . . 105.42(8) ?
    O2 Mn2 N1 . . 150.90(8) ?
    O3 Mn2 O1 1_556 . 95.98(8) ?
    O5 Mn2 O1 . . 157.34(8) ?
    O2 Mn2 O1 . . 57.92(7) y
    N1 Mn2 O1 . . 96.73(8) ?
    O3 Mn2 N2 1_556 . 159.65(9) ?
    O5 Mn2 N2 . . 84.25(8) ?
    O2 Mn2 N2 . . 94.88(8) ?
    N1 Mn2 N2 . . 73.16(9) ?
    O1 Mn2 N2 . . 97.92(9) ?
    C13 O1 Mn2 . . 90.40(18) ?
    C13 O2 Mn2 . . 92.09(17) ?
    C24 O3 Mn2 . 1_554 127.51(19) ?
    Mn2 O5 H5WB . . 94(4) ?
    Mn2 O5 H5WA . . 122(4) ?
    H5WB O5 H5WA . . 113(3) ?
    C1 N1 C5 . . 117.8(3) ?
    C1 N1 Mn2 . . 125.7(2) ?
    C5 N1 Mn2 . . 116.35(18) ?
    C12 N2 C9 . . 116.9(3) ?
    C12 N2 Mn2 . . 127.6(2) ?
    C9 N2 Mn2 . . 115.25(18) ?
    C14 C19 C18 . . 111.2(2) ?
    C14 C19 H19A . . 109.4 ?
    C18 C19 H19A . . 109.4 ?
    C14 C19 H19B . . 109.4 ?
    C18 C19 H19B . . 109.4 ?
    H19A C19 H19B . . 108.0 ?
    N1 C5 C4 . . 122.8(3) ?
    N1 C5 C9 . . 117.7(3) ?
    C4 C5 C9 . . 119.4(3) ?
    N2 C9 C8 . . 123.1(3) ?
    N2 C9 C5 . . 117.0(3) ?
    C8 C9 C5 . . 119.9(3) ?
    C13 C14 C19 . . 108.7(2) ?
    C13 C14 C20 . . 111.6(2) ?
    C19 C14 C20 . . 108.6(2) ?
    C13 C14 C15 . . 110.4(2) ?
    C19 C14 C15 . . 108.2(2) ?
    C20 C14 C15 . . 109.3(2) ?
    C6 C7 C8 . . 121.9(3) ?
    C6 C7 H7 . . 119.1 ?
    C8 C7 H7 . . 119.1 ?
    C5 C4 C3 . . 117.1(3) ?
    C5 C4 C6 . . 119.4(3) ?
    C3 C4 C6 . . 123.4(3) ?
    C16 C17 C18 . . 110.3(2) ?
    C16 C17 H17A . . 109.6 ?
    C18 C17 H17A . . 109.6 ?
    C16 C17 H17B . . 109.6 ?
    C18 C17 H17B . . 109.6 ?
    H17A C17 H17B . . 108.1 ?
    N1 C1 C2 . . 123.1(3) ?
    N1 C1 H1 . . 118.4 ?
    C2 C1 H1 . . 118.4 ?
    C11 C10 C8 . . 120.0(3) ?
    C11 C10 H10 . . 120.0 ?
    C8 C10 H10 . . 120.0 ?
    O1 C13 O2 . . 119.5(3) ?
    O1 C13 C14 . . 121.1(3) ?
    O2 C13 C14 . . 119.4(3) ?
    C24 C18 C23 . . 114.3(2) ?
    C24 C18 C17 . . 109.8(2) ?
    C23 C18 C17 . . 108.9(2) ?
    C24 C18 C19 . . 106.6(2) ?
    C23 C18 C19 . . 109.1(2) ?
    C17 C18 C19 . . 107.9(2) ?
    C10 C8 C9 . . 117.1(3) ?
    C10 C8 C7 . . 124.3(3) ?
    C9 C8 C7 . . 118.5(3) ?
    C18 C23 C22 . . 109.6(2) ?
    C18 C23 H23A . . 109.7 ?
    C22 C23 H23A . . 109.7 ?
    C18 C23 H23B . . 109.7 ?
    C22 C23 H23B . . 109.7 ?
    H23A C23 H23B . . 108.2 ?
    C2 C3 C4 . . 120.0(3) ?
    C2 C3 H3 . . 120.0 ?
    C4 C3 H3 . . 120.0 ?
    C14 C20 C22 . . 109.5(2) ?
    C14 C20 H20A . . 109.8 ?
    C22 C20 H20A . . 109.8 ?
    C14 C20 H20B . . 109.8 ?
    C22 C20 H20B . . 109.8 ?
    H20A C20 H20B . . 108.2 ?
    C16 C15 C14 . . 110.3(2) ?
    C16 C15 H15A . . 109.6 ?
    C14 C15 H15A . . 109.6 ?
    C16 C15 H15B . . 109.6 ?
    C14 C15 H15B . . 109.6 ?
    H15A C15 H15B . . 108.1 ?
    C10 C11 C12 . . 119.0(3) ?
    C10 C11 H11 . . 120.5 ?
    C12 C11 H11 . . 120.5 ?
    O4 C24 O3 . . 123.4(3) ?
    O4 C24 C18 . . 117.9(3) ?
    O3 C24 C18 . . 118.6(3) ?
    C22 C21 C16 . . 109.6(3) ?
    C22 C21 H21A . . 109.8 ?
    C16 C21 H21A . . 109.8 ?
    C22 C21 H21B . . 109.8 ?
    C16 C21 H21B . . 109.8 ?
    H21A C21 H21B . . 108.2 ?
    C3 C2 C1 . . 119.1(3) ?
    C3 C2 H2 . . 120.4 ?
    C1 C2 H2 . . 120.4 ?
    C21 C16 C15 . . 109.6(3) ?
    C21 C16 C17 . . 109.8(3) ?
    C15 C16 C17 . . 109.3(3) ?
    C21 C16 H16 . . 109.4 ?
    C15 C16 H16 . . 109.4 ?
    C17 C16 H16 . . 109.4 ?
    N2 C12 C11 . . 123.7(3) ?
    N2 C12 H12 . . 118.1 ?
    C11 C12 H12 . . 118.1 ?
    C7 C6 C4 . . 120.8(3) ?
    C7 C6 H6 . . 119.6 ?
    C4 C6 H6 . . 119.6 ?
    C21 C22 C20 . . 110.0(3) ?
    C21 C22 C23 . . 109.8(3) ?
    C20 C22 C23 . . 109.4(3) ?
    C21 C22 H22 . . 109.2 ?
    C20 C22 H22 . . 109.2 ?
    C23 C22 H22 . . 109.2 ?
    H6WB O6 H6WA . . 111(3) ?
loop_
    _geom_hbond_atom_site_label_D
    _geom_hbond_atom_site_label_H
    _geom_hbond_atom_site_label_A
    _geom_hbond_site_symmetry_A
    _geom_hbond_distance_DH
    _geom_hbond_distance_HA
    _geom_hbond_distance_DA
    _geom_hbond_angle_DHA
    O5 H5WA O2 3_556 0.835(10) 1.881(13) 2.711(3) 173(5)
    O5 H5WB O4 1_556 0.833(10) 1.755(12) 2.582(3) 172(5)
    O6 H6WA O3 3_655 0.844(10) 2.60(6) 3.062(4) 116(5)
    O6 H6WB O1 3_656 0.839(10) 2.22(4) 2.914(4) 140(5)
data_global
_journal_date_recd_electronic     2011-09-30
_journal_date_accepted     2011-10-11
_journal_name_full     'Acta Crystallographica, Section E'
_journal_year     2011
_journal_volume     67
_journal_issue     11
_journal_page_first     m1541
_journal_page_last     m1542
_journal_paper_category     QM
_journal_coeditor_code     HB6433
_publ_contact_author_name     'Jian-Qiang Liu'
_publ_contact_author_address
;
Guangdong Medical College, School of Pharmacy,
Dongguan 523808, People's Republic of China
;
_publ_contact_author_email     'jianqiangliu2010@126.com'
_publ_contact_author_fax     '86 769-22896547'
_publ_contact_author_phone     '86 769-22896547'
_publ_section_title
;\
<i>catena</i>-Poly[[[aqua(1,10-phenanthroline)manganese(II)]-\m-adamantane-1,3-\
dicarboxylato] monohydrate]
;
loop_
    _publ_author_name
    _publ_author_address
    'Jian-Qiang Liu'
;
Guangdong Medical College, School of Pharmacy,
Dongguan 523808, People's Republic of China
;
    'Yun-Sheng Huang'
;
Guangdong Medical College, School of Pharmacy,
Dongguan 523808, People's Republic of China
;
