# Supplementary material for: catena-Poly[[[aqua­(1,10-phenanthro­line)manganese(II)]-μ-adamantane-1,3-dicarboxyl­ato] monohydrate]
Source: Acta Crystallogr Sect E Struct Rep Online. 2011 Oct 12;67(Pt 11):m1541–2. doi: 10.1107/S1600536811041900 (PMC3246965; doi:10.1107/S1600536811041900)
Supplement: Supplementary file 2 [file e-67-m1541-Isup2.hkl]

# 
# h,k,l, Fc-squared, Fo-squared, sigma(Fo-squared) and status flag 
# 
data_I
_shelx_title 'Mn in P21/c' 
_shelx_refln_list_code          4 
_shelx_F_calc_maximum      280.09 
_exptl_crystal_F_000      1028.00 
_reflns_d_resolution_high  0.8378 
 
loop_ 
 _symmetry_equiv_pos_as_xyz 
 'x, y, z' 
 '-x, y+1/2, -z+1/2' 
 '-x, -y, -z' 
 'x, -y-1/2, z-1/2' 
 
_cell_length_a    13.2480 
_cell_length_b    18.3450 
_cell_length_c     9.3908 
_cell_angle_alpha  90.000 
_cell_angle_beta  105.283 
_cell_angle_gamma  90.000 
 
_shelx_F_squared_multiplier     1.000 
 
loop_ 
 _refln_index_h 
 _refln_index_k 
 _refln_index_l 
 _refln_F_squared_calc 
 _refln_F_squared_meas 
 _refln_F_squared_sigma 
 _refln_observed_status 
   1   0   0     4326.39     3910.62     80.14 o 
   2   0   0    68321.54    65894.43   1932.03 o 
   3   0   0     3593.17     3324.48     51.87 o 
   4   0   0     1173.98     1022.67     22.46 o 
   5   0   0    16245.46    16073.97    230.40 o 
   6   0   0     1106.84     1327.73     51.99 o 
   7   0   0      245.59      227.76     16.58 o 
   8   0   0       60.52       21.93     14.05 o 
   9   0   0     1960.60     2210.25     78.39 o 
  10   0   0        3.87        1.35     28.27 o 
  11   0   0      270.89      228.85     39.91 o 
  12   0   0      120.48       50.84     38.56 o 
  13   0   0      259.13      272.56     53.93 o 
  14   0   0      194.80      270.82     54.40 o 
  15   0   0       35.06        8.00     54.16 o 
   1   1   0     3788.22     3970.79     46.92 o 
   2   1   0     5284.23     5308.31     63.25 o 
   3   1   0     1321.39     1266.21     16.82 o 
   4   1   0     3337.90     3394.00     38.95 o 
   5   1   0      485.51      504.54     12.20 o 
   6   1   0       67.02       82.95     11.27 o 
   7   1   0     2742.15     3081.60     41.67 o 
   8   1   0     2538.89     2660.73     41.54 o 
   9   1   0       12.85       19.32     12.76 o 
  10   1   0      284.49      275.45     42.05 o 
  11   1   0       16.16        8.45     23.50 o 
  12   1   0       49.69       39.02     29.24 o 
  13   1   0       20.56       10.36     29.41 o 
  14   1   0       88.94      120.02     36.99 o 
  15   1   0       25.01       11.75     39.56 o 
   0   2   0     4227.08     5093.98    105.71 o 
   1   2   0      706.88      748.12     31.63 o 
   2   2   0     4675.18     4730.96     57.84 o 
   3   2   0     8467.59     8037.71     82.48 o 
   4   2   0     1797.63     1699.97     19.55 o 
   5   2   0      534.04      459.87     11.90 o 
   6   2   0      443.29      383.22     15.45 o 
   7   2   0      506.53      516.67     13.32 o 
   8   2   0     2050.34     2044.19     35.99 o 
   9   2   0      195.73      232.27     34.66 o 
  10   2   0      234.85      238.83     23.64 o 
  11   2   0      170.25      160.15     27.92 o 
  12   2   0        0.07        1.72     26.94 o 
  13   2   0      121.47      140.07     35.79 o 
  14   2   0      238.08      238.64     79.70 o 
  15   2   0        0.39       -1.33     38.16 o 
   1   3   0    13206.05    14016.86    162.27 o 
   2   3   0     2400.96     2300.32     29.02 o 
   3   3   0     2998.60     2951.86     40.83 o 
   4   3   0       67.67       82.88      6.07 o 
   5   3   0     1873.34     1941.60     26.91 o 
   6   3   0     1798.93     1655.65     25.53 o 
   7   3   0     5161.39     5738.66     61.68 o 
   8   3   0       52.11       55.53     13.93 o 
   9   3   0     1087.14     1000.82     45.71 o 
  10   3   0       33.94       56.19     20.53 o 
  11   3   0      257.11      227.68     34.68 o 
  12   3   0      574.23      534.26     38.18 o 
  13   3   0       75.19       54.91     31.18 o 
  14   3   0      377.92      349.93     42.80 o 
  15   3   0       38.43       54.23     39.52 o 
   0   4   0     4152.53     4692.27    102.39 o 
   1   4   0     2856.50     2706.92     77.98 o 
   2   4   0     1387.16     1533.56     20.86 o 
   3   4   0      214.29      209.25      7.42 o 
   4   4   0      726.81      658.16     29.74 o 
   5   4   0      266.23      243.44      8.75 o 
   6   4   0     1164.92     1192.65     35.35 o 
   7   4   0        6.03        0.30      9.40 o 
   8   4   0      520.27      481.58     21.07 o 
   9   4   0        4.88        6.29     15.62 o 
  10   4   0       12.82        7.81     17.62 o 
  11   4   0       28.75       21.35     25.72 o 
  12   4   0       12.84        6.87     28.25 o 
  13   4   0      108.92      121.32     34.67 o 
  14   4   0      206.68      180.03     39.57 o 
   1   5   0     1873.58     2224.42     41.06 o 
   2   5   0      429.09      395.39     11.16 o 
   3   5   0       40.47       26.90      6.36 o 
   4   5   0     1403.69     1298.00     26.04 o 
   5   5   0      843.85      836.97     22.15 o 
   6   5   0     5983.33     5695.24     97.15 o 
   7   5   0     5614.16     5468.06    117.25 o 
   8   5   0       94.66       80.47     17.23 o 
   9   5   0     2721.19     2673.27     51.20 o 
  10   5   0        1.44       -2.53     18.02 o 
  11   5   0      841.59      943.47     93.39 o 
  12   5   0      200.94      205.67     33.57 o 
  13   5   0       12.15       14.23     32.65 o 
  14   5   0      126.91       99.58     38.77 o 
   0   6   0      107.27      101.60     14.97 o 
   1   6   0      787.11      786.66     63.07 o 
   2   6   0     3972.73     4066.28     48.23 o 
   3   6   0      739.27      767.42     20.28 o 
   4   6   0     1112.60     1182.19     20.37 o 
   5   6   0      197.96      179.14     13.27 o 
   6   6   0        3.46        4.46     11.38 o 
   7   6   0      140.31      164.17     16.39 o 
   8   6   0       26.30       24.89     15.42 o 
   9   6   0       77.51       71.01     18.18 o 
  10   6   0       41.13       32.32     18.22 o 
  11   6   0      469.76      446.72     31.85 o 
  12   6   0       75.87       67.52     32.51 o 
  13   6   0        4.85       -2.68     34.43 o 
  14   6   0       30.12        4.58     37.60 o 
   1   7   0       63.70       28.76     12.03 o 
   2   7   0        7.15       20.00     12.12 o 
   3   7   0      333.63      368.04     12.92 o 
   4   7   0      526.53      540.28     15.05 o 
   5   7   0       66.53       54.72     11.85 o 
   6   7   0     1553.15     1670.95     42.90 o 
   7   7   0     1885.95     1889.53     47.37 o 
   8   7   0      339.37      352.47     21.46 o 
   9   7   0     1391.17     1421.40     59.56 o 
  10   7   0      416.92      432.25     30.12 o 
  11   7   0      136.65      131.69     27.82 o 
  12   7   0      870.26      923.69     43.14 o 
  13   7   0       93.07       93.95     36.91 o 
  14   7   0      485.85      543.75     49.76 o 
   0   8   0     6301.72     6784.93    152.91 o 
   1   8   0     2299.27     2448.76     94.19 o 
   2   8   0      172.82      155.06     60.82 o 
   3   8   0     6448.20     6731.40     84.90 o 
   4   8   0      746.20      891.91     31.72 o 
   5   8   0     3754.98     3970.07     80.90 o 
   6   8   0       29.15       30.66     14.02 o 
   7   8   0      789.86      768.66     26.35 o 
   8   8   0      676.53      636.61     27.15 o 
   9   8   0       11.13        5.31     18.51 o 
  10   8   0      289.63      267.53     44.73 o 
  11   8   0      401.90      398.08     56.63 o 
  12   8   0        0.28       17.57     30.93 o 
  13   8   0      258.10      189.48     39.25 o 
  14   8   0      244.45      277.54     47.71 o 
   1   9   0     3932.41     4181.26     76.85 o 
   2   9   0       43.46       31.49     16.48 o 
   3   9   0       13.64       15.42     12.90 o 
   4   9   0      535.44      677.34     34.20 o 
   5   9   0      374.07      373.57     20.91 o 
   6   9   0      182.92      196.76     17.60 o 
   7   9   0      521.19      581.80     25.39 o 
   8   9   0        0.28        8.56     16.98 o 
   9   9   0      219.36      252.90     23.32 o 
  10   9   0      990.35      952.28     64.51 o 
  11   9   0      730.23      769.77     40.15 o 
  12   9   0      669.29      716.79     43.63 o 
  13   9   0      232.21      134.46     37.65 o 
   0  10   0     8500.47     8167.29    196.46 o 
   1  10   0     3795.45     3900.76     78.63 o 
   2  10   0      937.93      962.92     85.96 o 
   3  10   0     6125.98     6310.79     89.17 o 
   4  10   0       44.79       22.92     15.89 o 
   5  10   0     1790.35     1761.04     45.41 o 
   6  10   0      769.97      836.65     29.59 o 
   7  10   0      817.49      927.89     38.05 o 
   8  10   0     2089.95     2219.01    121.31 o 
   9  10   0        0.15        4.36     22.98 o 
  10  10   0      493.10      507.98     35.56 o 
  11  10   0       83.16       91.74     31.78 o 
  12  10   0      417.45      419.82     68.75 o 
  13  10   0      389.74      482.09     51.12 o 
   1  11   0       37.54       35.20     22.93 o 
   2  11   0       26.39       24.03     18.54 o 
   3  11   0       76.07       47.54     17.14 o 
   4  11   0       74.02       46.72     17.71 o 
   5  11   0        0.08        3.60     15.61 o 
   6  11   0       13.02        7.75     17.80 o 
   7  11   0      244.53      290.78     41.28 o 
   8  11   0       36.50       28.85     18.99 o 
   9  11   0      719.87      685.48     49.97 o 
  10  11   0        0.16       11.62     27.85 o 
  11  11   0      176.62      170.58     34.60 o 
  12  11   0       23.16       11.13     32.39 o 
  13  11   0       27.81       12.86     40.95 o 
   0  12   0     5758.67     6044.22    163.52 o 
   1  12   0     1131.59     1053.92     44.20 o 
   2  12   0      356.05      441.02     65.69 o 
   3  12   0     1760.98     1796.12     38.52 o 
   4  12   0       10.24       -0.25     20.94 o 
   5  12   0     2148.09     2289.81     61.57 o 
   6  12   0      507.39      523.17     25.13 o 
   7  12   0      122.61       84.79     36.47 o 
   8  12   0      427.36      487.91     49.77 o 
   9  12   0       68.15       55.23     27.44 o 
  10  12   0        1.32        6.33     30.27 o 
  11  12   0       95.94       67.29     33.82 o 
  12  12   0       13.45       -2.13     34.42 o 
   1  13   0     2950.23     3109.18    113.00 o 
   2  13   0     1100.23     1211.09     65.96 o 
   3  13   0      357.92      364.26     29.34 o 
   4  13   0      156.60      179.46     31.50 o 
   5  13   0        3.77       -2.44     28.77 o 
   6  13   0      407.69      439.78     79.62 o 
   7  13   0       79.35       77.51     26.05 o 
   8  13   0      160.46      121.26     34.83 o 
   9  13   0      213.48      144.77     31.70 o 
  10  13   0       63.57       47.58     32.41 o 
  11  13   0       20.58       24.10     35.32 o 
  12  13   0       51.86       48.47     39.29 o 
   0  14   0      257.97      244.53     51.55 o 
   1  14   0        7.16       12.37     30.83 o 
   2  14   0      229.73      253.30     36.75 o 
   3  14   0     1069.23     1116.64     41.34 o 
   4  14   0       70.59       59.40     31.97 o 
   5  14   0     1398.94     1679.85     65.68 o 
   6  14   0      132.47       59.36     34.69 o 
   7  14   0      427.01      399.00     45.88 o 
   8  14   0      162.25      131.82     29.28 o 
   9  14   0       62.43       59.48     31.47 o 
  10  14   0       74.92       71.16     35.30 o 
  11  14   0        4.97       -1.20     38.37 o 
   1  15   0      159.41      164.54     37.71 o 
   2  15   0       42.63       21.76     34.97 o 
   3  15   0      204.76      193.90     36.99 o 
   4  15   0      649.58      673.50    126.03 o 
   5  15   0        3.00        9.88     33.88 o 
   6  15   0      734.69      683.59     54.52 o 
   7  15   0        1.42       11.04     40.47 o 
   8  15   0        2.68        4.50     45.98 o 
   9  15   0       30.52       42.14     33.54 o 
  10  15   0       87.32       94.04     36.73 o 
  11  15   0       37.73       49.69     39.25 o 
   0  16   0     2474.04     2278.67    111.26 o 
   1  16   0      504.91      522.28     99.30 o 
   2  16   0      833.14      852.62    132.60 o 
   3  16   0      222.88      198.09     36.50 o 
   4  16   0      133.72       77.40     36.07 o 
   5  16   0      105.68      132.05     44.38 o 
   6  16   0        4.71       -0.73     43.00 o 
   7  16   0       10.04       33.00     43.26 o 
   8  16   0      200.14      203.04     52.08 o 
   9  16   0       45.41       38.35     55.04 o 
  10  16   0      312.36      327.48     44.62 o 
   1  17   0      669.75      711.29     66.75 o 
   2  17   0     1297.04     1000.84     89.40 o 
   3  17   0        7.13        5.57     35.15 o 
   4  17   0      340.68      314.99     49.53 o 
   5  17   0       14.25        0.23     42.97 o 
   6  17   0       97.38       61.83     46.92 o 
   7  17   0      505.02      493.09     58.47 o 
   8  17   0      279.30      256.81     57.64 o 
   9  17   0      186.64      266.06    140.04 o 
   0  18   0      104.17       82.27     68.89 o 
   1  18   0      451.06      451.41     54.76 o 
   2  18   0        0.17       -1.74     68.81 o 
   3  18   0      160.86      165.83     48.15 o 
   4  18   0       11.41        1.42     41.11 o 
   5  18   0      103.60      102.83     46.05 o 
   6  18   0      438.03      420.83     57.29 o 
   7  18   0      224.49      229.17     55.47 o 
   8  18   0      629.41      464.47    151.68 o 
   1  19   0       80.72      104.98     49.97 o 
   2  19   0      298.21      377.80     85.13 o 
   3  19   0        0.50      -16.40     42.86 o 
   4  19   0      448.74      493.84     53.05 o 
   5  19   0       74.44       42.10     51.36 o 
   6  19   0      127.62      159.44     81.56 o 
   7  19   0      272.15      326.71    149.98 o 
   0  20   0      738.43      605.46     89.24 o 
   1  20   0       66.72       28.90     75.54 o 
   2  20   0      212.80      136.61     91.10 o 
   3  20   0      240.92      267.72     51.18 o 
   4  20   0       11.71        0.35     49.63 o 
   5  20   0      452.07      378.59     62.47 o 
   6  20   0       12.63       19.63     53.59 o 
   1  21   0        0.21        8.08     82.51 o 
   2  21   0        0.85       -9.66     42.22 o 
   3  21   0        0.15       13.43     48.86 o 
   4  21   0        1.35        6.32     49.23 o 
 -15   1   1      102.85       80.77     38.88 o 
 -14   1   1      227.88      214.89     38.21 o 
 -13   1   1       35.46       14.26     28.66 o 
 -12   1   1      646.62      667.63     38.75 o 
 -11   1   1       12.24       29.87     22.96 o 
 -10   1   1      161.03      151.51     18.22 o 
  -9   1   1     2490.35     2635.19     78.93 o 
  -8   1   1     1691.45     1629.05     28.11 o 
  -7   1   1    12306.76    12640.56    132.90 o 
  -6   1   1     3408.69     3477.42     43.21 o 
  -5   1   1       37.61       24.01      6.59 o 
  -4   1   1      571.88      521.28     11.81 o 
  -3   1   1       25.40       31.19      4.46 o 
  -2   1   1     2958.87     2965.49     38.09 o 
  -1   1   1     5053.01     4995.94     71.06 o 
   0   1   1     1531.65     1504.14     22.27 o 
   1   1   1        3.03       12.20      3.77 o 
   2   1   1     9682.90     9681.63     97.47 o 
   3   1   1      651.24      675.43     12.81 o 
   4   1   1      377.39      277.05      8.96 o 
   5   1   1        3.36        5.66      7.16 o 
   6   1   1      765.02      811.15     17.81 o 
   7   1   1     1455.42     1438.75     25.26 o 
   8   1   1      188.86      208.14     14.23 o 
   9   1   1      167.43      163.53     16.16 o 
  10   1   1      529.69      542.25     28.04 o 
  11   1   1      692.16      761.74    110.07 o 
  12   1   1     1036.52     1005.27     76.69 o 
  13   1   1       10.87        5.49     32.27 o 
  14   1   1       65.93       46.48     36.39 o 
 -15   2   1      171.70      149.87     42.11 o 
 -14   2   1       33.45       32.03     32.87 o 
 -13   2   1      197.79      132.27     32.32 o 
 -12   2   1      332.54      242.69     31.46 o 
 -11   2   1       66.55       57.36     24.14 o 
 -10   2   1      103.44       83.65     17.33 o 
  -9   2   1      142.61      111.40     15.88 o 
  -8   2   1      493.37      608.74     34.07 o 
  -7   2   1     1006.29     1000.08     34.81 o 
  -6   2   1      414.29      488.72     21.78 o 
  -5   2   1     3448.02     3361.31     40.65 o 
  -4   2   1       78.92       97.40     11.75 o 
  -3   2   1       72.06       67.28      5.97 o 
  -2   2   1    29516.02    28614.85    538.66 o 
  -1   2   1     4029.52     4096.22     84.32 o 
   0   2   1    23659.44    23967.25    275.61 o 
   1   2   1      362.74      352.26      7.63 o 
   2   2   1      303.48      298.92     10.09 o 
   3   2   1       10.70       10.34      4.58 o 
   4   2   1       13.15        6.31      5.64 o 
   5   2   1     3845.43     3829.69     45.43 o 
   6   2   1      120.18       93.03      9.57 o 
   7   2   1        8.06       -1.62      9.79 o 
   8   2   1      273.99      251.51     17.04 o 
   9   2   1      830.52      845.71     31.37 o 
  10   2   1       69.25       57.58     19.47 o 
  11   2   1       99.27      112.81     26.85 o 
  12   2   1       14.52        1.38     29.90 o 
  13   2   1      156.81      186.46     63.63 o 
  14   2   1        1.55        3.53     36.61 o 
 -15   3   1       61.74       96.66     40.71 o 
 -14   3   1       58.90       37.34     33.05 o 
 -13   3   1       21.62       21.33     31.14 o 
 -12   3   1      132.95      119.21     30.53 o 
 -11   3   1      238.84      278.28     23.50 o 
 -10   3   1       67.22       31.84     17.28 o 
  -9   3   1      889.65      874.46     28.30 o 
  -8   3   1     1038.55      989.98     34.03 o 
  -7   3   1     1003.19      940.53     24.62 o 
  -6   3   1     8556.51     8587.38     92.85 o 
  -5   3   1     3123.31     3016.39     58.58 o 
  -4   3   1     5093.00     4977.47     55.45 o 
  -3   3   1      227.96      216.96      8.11 o 
  -2   3   1      818.02      871.30     26.68 o 
  -1   3   1    10460.09    10752.15    126.99 o 
   0   3   1     7141.00     6976.45    230.91 o 
   1   3   1    21532.83    21546.89    213.14 o 
   2   3   1     6536.46     6383.48     73.17 o 
   3   3   1        0.66        1.37      5.52 o 
   4   3   1      905.55      850.16     19.32 o 
   5   3   1        4.93        8.43      8.38 o 
   6   3   1      260.41      239.55     29.61 o 
   7   3   1      656.78      651.32     78.45 o 
   8   3   1      399.53      388.83     22.20 o 
   9   3   1       63.06       67.51     19.29 o 
  10   3   1      187.77      185.93     25.81 o 
  11   3   1       74.07       26.82     22.29 o 
  12   3   1      158.28      177.74     36.82 o 
  13   3   1      142.79      174.15     38.51 o 
  14   3   1       58.09       62.41     39.04 o 
 -15   4   1      120.88       94.48     38.65 o 
 -14   4   1        5.86        2.13     36.45 o 
 -13   4   1      565.41      517.27     41.64 o 
 -12   4   1      787.54      620.42     49.45 o 
 -11   4   1       10.63        2.99     19.49 o 
 -10   4   1      862.29      843.42     35.24 o 
  -9   4   1       36.96       30.79     15.04 o 
  -8   4   1      152.58      109.91     14.88 o 
  -7   4   1      504.97      467.74     17.67 o 
  -6   4   1      442.23      445.80     16.38 o 
  -5   4   1     2119.40     1972.62     27.89 o 
  -4   4   1     1616.22     1626.46     23.68 o 
  -3   4   1       12.43       13.18      4.27 o 
  -2   4   1     1665.87     1501.08     18.20 o 
  -1   4   1       87.21       74.82      8.81 o 
   0   4   1     1995.81     2070.81     38.25 o 
   1   4   1    13256.02    13733.47    161.75 o 
   2   4   1       96.21       83.59      6.13 o 
   3   4   1        9.83        1.67      4.97 o 
   4   4   1       73.74       60.11      7.98 o 
   5   4   1     5262.04     5323.47     90.88 o 
   6   4   1     5095.89     5205.85    102.36 o 
   7   4   1        7.97        7.45     11.53 o 
   8   4   1     3080.22     3039.83     66.46 o 
   9   4   1     2243.97     2500.75     53.14 o 
  10   4   1      162.70      157.84     23.88 o 
  11   4   1      141.73      134.88     29.28 o 
  12   4   1        1.28        5.67     28.68 o 
  13   4   1      139.44      131.28     34.13 o 
  14   4   1      135.39      139.15     39.22 o 
 -15   5   1      500.17      480.02    115.10 o 
 -14   5   1      126.26      127.23     38.11 o 
 -13   5   1      188.23      163.19     35.95 o 
 -12   5   1        0.75       10.00     22.56 o 
 -11   5   1        0.11        3.25     19.63 o 
 -10   5   1      111.41      113.35     19.27 o 
  -9   5   1        4.56        0.42     15.50 o 
  -8   5   1       44.42       36.55     14.84 o 
  -7   5   1       55.71       49.86     13.70 o 
  -6   5   1     2148.10     2343.51     33.04 o 
  -5   5   1        7.31        2.46      7.38 o 
  -4   5   1      165.28      150.73      9.10 o 
  -3   5   1       30.38       34.24      5.49 o 
  -2   5   1     1339.17     1481.12     24.93 o 
  -1   5   1       35.30       28.88      8.85 o 
   0   5   1     2314.73     2346.79     58.32 o 
   1   5   1      187.73      225.55     14.32 o 
   2   5   1     2024.08     1977.21     78.24 o 
   3   5   1      905.88      945.16     16.88 o 
   4   5   1        4.64        2.74      9.49 o 
   5   5   1      268.14      258.86     21.97 o 
   6   5   1      438.88      409.43     15.19 o 
   7   5   1        1.46       -1.64     14.76 o 
   8   5   1       97.00       92.15     19.33 o 
   9   5   1       76.43       56.78     20.32 o 
  10   5   1        4.75        3.07     21.28 o 
  11   5   1      473.24      467.13     60.50 o 
  12   5   1       18.97        1.55     31.37 o 
  13   5   1       21.12       12.54     32.84 o 
  14   5   1        6.19       16.65     38.26 o 
 -14   6   1      246.86      267.35     44.08 o 
 -13   6   1      646.28      889.49     51.69 o 
 -12   6   1     1143.07     1330.62    115.41 o 
 -11   6   1      106.50       94.11     26.53 o 
 -10   6   1      487.26      475.69     26.01 o 
  -9   6   1      246.28      237.66     20.36 o 
  -8   6   1      170.95      186.27     17.87 o 
  -7   6   1     6812.86     6786.00     93.36 o 
  -6   6   1      299.72      341.30     12.75 o 
  -5   6   1     4780.07     4878.75     57.75 o 
  -4   6   1     2360.75     2346.75     40.22 o 
  -3   6   1        4.43        2.31      7.31 o 
  -2   6   1     4295.81     3942.24     67.75 o 
  -1   6   1      466.57      429.77     31.32 o 
   0   6   1     5151.85     4959.63     82.55 o 
   1   6   1    13450.31    13926.66    207.93 o 
   2   6   1     3533.78     3875.03     55.31 o 
   3   6   1    10164.68    10911.23    125.45 o 
   4   6   1      151.99      121.44     13.00 o 
   5   6   1     4287.07     4260.82     64.90 o 
   6   6   1     3671.24     3657.82     99.40 o 
   7   6   1        7.51       14.94     15.37 o 
   8   6   1     2917.24     3029.30     57.55 o 
   9   6   1     2501.23     2506.27     63.41 o 
  10   6   1      177.90      174.47     26.51 o 
  11   6   1      774.94      711.46     87.34 o 
  12   6   1      753.14      846.72    102.03 o 
  13   6   1       43.74       81.68     38.49 o 
  14   6   1      191.27      182.89     43.33 o 
 -14   7   1      290.98      258.83     44.79 o 
 -13   7   1        0.78        0.04     31.47 o 
 -12   7   1       36.63       35.25     24.19 o 
 -11   7   1      331.66      328.29     36.85 o 
 -10   7   1       31.57       11.55     19.02 o 
  -9   7   1     1645.95     1729.35     55.13 o 
  -8   7   1      243.70      231.36     22.57 o 
  -7   7   1      570.67      513.00     24.65 o 
  -6   7   1     2111.18     2219.07     52.63 o 
  -5   7   1     4443.31     4180.05     52.30 o 
  -4   7   1     1352.45     1286.51     19.15 o 
  -3   7   1     1932.93     2117.29     39.76 o 
  -2   7   1     3467.18     3659.91     65.90 o 
  -1   7   1      687.92      753.54     45.53 o 
   0   7   1     1107.28     1169.71     38.56 o 
   1   7   1     1245.53     1274.50     32.50 o 
   2   7   1     8456.71     9424.14    118.44 o 
   3   7   1      195.00      192.91     10.92 o 
   4   7   1     5384.17     5640.52    108.79 o 
   5   7   1      430.62      449.60     32.43 o 
   6   7   1       24.38       16.55     14.83 o 
   7   7   1     1303.43     1167.51     41.07 o 
   8   7   1      146.71      125.21     20.85 o 
   9   7   1      109.35       94.21     23.88 o 
  10   7   1       55.72       41.25     24.21 o 
  11   7   1     1156.79     1074.71     43.39 o 
  12   7   1       15.68       30.24     33.73 o 
  13   7   1      417.26      512.42     46.20 o 
  14   7   1       40.67       31.17     41.09 o 
 -14   8   1      604.34      607.47    126.03 o 
 -13   8   1        1.08        0.02     28.27 o 
 -12   8   1      292.28      216.69     38.57 o 
 -11   8   1      320.33      312.33     37.17 o 
 -10   8   1     1201.41     1181.33     38.17 o 
  -9   8   1     1529.92     1465.55     61.19 o 
  -8   8   1     1876.37     1906.06     43.07 o 
  -7   8   1       97.34       70.33     15.88 o 
  -6   8   1     2063.39     2218.67     43.11 o 
  -5   8   1      707.97      698.61     18.95 o 
  -4   8   1        1.37        0.47      9.33 o 
  -3   8   1     3209.80     3354.87     91.16 o 
  -2   8   1      672.38      562.00     51.75 o 
  -1   8   1      810.71      919.37     30.34 o 
   0   8   1     1045.11     1023.25     31.55 o 
   1   8   1     2158.58     2202.90     47.72 o 
   2   8   1      789.60      863.09     25.84 o 
   3   8   1       90.47       47.19      9.81 o 
   4   8   1        1.89        1.50     11.16 o 
   5   8   1     1287.31     1177.54     33.31 o 
   6   8   1     2173.63     2139.17     44.91 o 
   7   8   1      154.09      156.02     20.46 o 
   8   8   1     1405.80     1409.36     44.38 o 
   9   8   1      176.32      162.83     30.80 o 
  10   8   1     1025.91     1057.05     40.61 o 
  11   8   1       81.82       43.06     28.25 o 
  12   8   1      424.24      347.21     37.72 o 
  13   8   1      271.43      268.48     43.97 o 
 -14   9   1        0.78       -0.45     37.79 o 
 -13   9   1       17.98       24.37     28.74 o 
 -12   9   1      428.91      453.69     34.15 o 
 -11   9   1      215.76      233.18     44.32 o 
 -10   9   1      788.71      880.57     43.70 o 
  -9   9   1      463.67      433.98     28.14 o 
  -8   9   1      253.89      264.13     25.65 o 
  -7   9   1      948.60     1062.01     31.71 o 
  -6   9   1      164.21      103.40     16.91 o 
  -5   9   1       41.61       59.09     12.65 o 
  -4   9   1      411.85      411.43     16.60 o 
  -3   9   1      234.61      297.81     17.43 o 
  -2   9   1       20.58        6.29     15.49 o 
  -1   9   1     2323.61     2487.56     54.32 o 
   0   9   1       76.82       79.07     19.68 o 
   1   9   1       83.80       46.65     15.79 o 
   2   9   1      118.81       75.62     13.93 o 
   3   9   1     1996.81     2178.70     43.18 o 
   4   9   1      235.10      191.11     18.93 o 
   5   9   1      527.04      493.95     29.39 o 
   6   9   1      683.17      613.65     37.77 o 
   7   9   1     1598.01     1579.65     42.43 o 
   8   9   1       23.44       27.02     21.13 o 
   9   9   1       30.42       20.63     23.36 o 
  10   9   1       67.84       24.81     25.98 o 
  11   9   1      582.51      560.82     56.35 o 
  12   9   1      530.24      430.44     40.66 o 
  13   9   1       24.55        5.94     36.54 o 
 -13  10   1      288.51      281.03     80.98 o 
 -12  10   1        0.11       -9.36     28.02 o 
 -11  10   1        0.06       -2.81     25.51 o 
 -10  10   1       29.76       17.46     22.10 o 
  -9  10   1       60.65       58.24     21.57 o 
  -8  10   1      704.48      691.28     55.34 o 
  -7  10   1      121.05      141.47     21.53 o 
  -6  10   1        9.57        2.49     15.93 o 
  -5  10   1        0.44        2.51     12.88 o 
  -4  10   1      325.29      319.55     33.30 o 
  -3  10   1       44.39       34.30     15.05 o 
  -2  10   1     1055.34     1265.25     76.34 o 
  -1  10   1       12.97        2.73     16.64 o 
   0  10   1      834.49      923.54     44.30 o 
   1  10   1        2.12        3.47     16.27 o 
   2  10   1      970.66      940.08     90.19 o 
   3  10   1     1516.18     1760.94     70.49 o 
   4  10   1      176.21      179.78     25.67 o 
   5  10   1      152.60      131.48     19.18 o 
   6  10   1      100.84       87.00     19.77 o 
   7  10   1       10.11        3.15     19.57 o 
   8  10   1       66.27       58.86     23.27 o 
   9  10   1      124.44       90.33     26.28 o 
  10  10   1       30.08       21.68     28.15 o 
  11  10   1      370.00      360.28     36.35 o 
  12  10   1       85.59       75.33     34.18 o 
  13  10   1        2.48       -1.52     39.38 o 
 -13  11   1       38.54        9.49     37.36 o 
 -12  11   1      614.43      580.94     37.95 o 
 -11  11   1      219.15      233.06     30.13 o 
 -10  11   1      700.12      812.73     49.64 o 
  -9  11   1      271.74      299.53     27.27 o 
  -8  11   1        2.59       -0.88     20.51 o 
  -7  11   1      404.63      428.22     25.76 o 
  -6  11   1     1440.37     1340.94     37.22 o 
  -5  11   1     1259.27     1243.85     34.42 o 
  -4  11   1      539.75      539.78     24.43 o 
  -3  11   1     2546.35     2750.06     72.10 o 
  -2  11   1      357.04      322.61     25.96 o 
  -1  11   1     4571.29     4884.89     92.36 o 
   0  11   1     1190.55     1229.35     40.26 o 
   1  11   1     1108.35     1279.81     66.28 o 
   2  11   1     2739.29     2757.93     50.27 o 
   3  11   1      175.59      143.69     20.26 o 
   4  11   1      889.24      972.59     41.17 o 
   5  11   1     1080.40     1169.99     80.03 o 
   6  11   1      385.02      367.77     27.11 o 
   7  11   1      907.90      979.66     36.23 o 
   8  11   1       35.52       23.34     23.19 o 
   9  11   1       84.76       98.35     28.05 o 
  10  11   1      831.67      860.60     65.94 o 
  11  11   1       14.59       10.27     30.28 o 
  12  11   1      478.21      502.26     45.29 o 
 -13  12   1       83.52       83.05     52.02 o 
 -12  12   1        1.82       15.26     37.87 o 
 -11  12   1      101.48      100.78     30.07 o 
 -10  12   1        0.28        6.37     25.93 o 
  -9  12   1       18.92       25.07     24.48 o 
  -8  12   1       79.53       77.84     23.42 o 
  -7  12   1       56.35       31.77     19.74 o 
  -6  12   1        9.21       15.84     17.63 o 
  -5  12   1      324.48      300.30     29.73 o 
  -4  12   1      576.35      591.73     36.72 o 
  -3  12   1      860.82      911.66     37.41 o 
  -2  12   1     1004.18     1084.19     40.15 o 
  -1  12   1        0.61        4.09     19.51 o 
   0  12   1       11.30       -1.58     20.57 o 
   1  12   1       94.52       62.45     52.10 o 
   2  12   1       99.64       97.70     16.94 o 
   3  12   1      368.26      369.63     29.75 o 
   4  12   1       37.47       40.87     27.70 o 
   5  12   1       10.16        1.11     28.42 o 
   6  12   1        0.70        5.36     21.33 o 
   7  12   1        0.14       -1.08     21.79 o 
   8  12   1       11.03       20.65     26.11 o 
   9  12   1       74.45       59.35     28.31 o 
  10  12   1        1.18      -13.44     29.58 o 
  11  12   1        0.83        8.25     33.25 o 
  12  12   1        0.02       -0.87     37.06 o 
 -12  13   1      305.79      325.59     52.18 o 
 -11  13   1      357.71      416.11     83.26 o 
 -10  13   1      213.75      243.65     31.67 o 
  -9  13   1      192.69      199.72     27.93 o 
  -8  13   1       30.92       25.27     23.65 o 
  -7  13   1      231.40      208.20     31.99 o 
  -6  13   1     1685.70     1733.36    108.13 o 
  -5  13   1      289.29      222.94     42.80 o 
  -4  13   1      289.12      294.02     34.53 o 
  -3  13   1     3401.31     3602.19     85.20 o 
  -2  13   1       61.63       46.70     24.96 o 
  -1  13   1     4657.85     5122.55    100.92 o 
   0  13   1        9.51       16.23     23.48 o 
   1  13   1      590.70      380.42    228.10 o 
   2  13   1     1010.50      953.73     54.76 o 
   3  13   1      163.42       89.07     28.07 o 
   4  13   1      605.28      688.18     43.44 o 
   5  13   1      169.04      187.88     35.62 o 
   6  13   1       94.41       49.51     32.97 o 
   7  13   1      515.72      601.82     57.52 o 
   8  13   1      402.30      361.11     36.59 o 
   9  13   1      109.43       87.51     30.04 o 
  10  13   1      166.63      119.29     36.31 o 
  11  13   1        2.35        6.18     36.93 o 
 -12  14   1       48.43       46.07     39.74 o 
 -11  14   1       14.52        7.33     35.92 o 
 -10  14   1       70.89       94.60     32.39 o 
  -9  14   1        1.24       -0.46     25.97 o 
  -8  14   1      125.22      112.48     27.95 o 
  -7  14   1      310.46      301.03     34.83 o 
  -6  14   1       45.94       68.04     31.00 o 
  -5  14   1      577.07      607.75     90.71 o 
  -4  14   1     1939.80     2174.34    156.79 o 
  -3  14   1        5.56        5.59     26.95 o 
  -2  14   1     3773.54     4225.13     92.40 o 
  -1  14   1        1.07       -0.72     23.57 o 
   0  14   1     2682.86     2874.01     72.04 o 
   1  14   1      552.97      636.16     42.30 o 
   2  14   1       10.42       11.33     23.33 o 
   3  14   1      289.79      297.81     36.68 o 
   4  14   1       80.37       89.78     31.63 o 
   5  14   1      290.80      300.48     40.49 o 
   6  14   1      148.88      145.38     39.65 o 
   7  14   1      107.91      102.99     39.95 o 
   8  14   1      153.84      183.86     65.79 o 
   9  14   1      341.88      331.13     41.26 o 
  10  14   1        3.34        2.65     34.77 o 
  11  14   1       65.37       37.95     40.13 o 
 -11  15   1       13.14       23.95     38.29 o 
 -10  15   1       18.74       58.29     38.69 o 
  -9  15   1       99.59       82.82     29.56 o 
  -8  15   1        1.89       10.07     35.50 o 
  -7  15   1        6.34        5.44     31.91 o 
  -6  15   1      112.49       73.26     31.76 o 
  -5  15   1       38.06       24.36     29.29 o 
  -4  15   1      545.22      470.45     48.54 o 
  -3  15   1        3.74      -12.76     29.72 o 
  -2  15   1       61.64       61.35     30.98 o 
  -1  15   1      243.96      190.00     32.43 o 
   0  15   1      159.08      143.64     43.20 o 
   1  15   1      158.72      162.33     38.04 o 
   2  15   1       44.95       44.13     25.07 o 
   3  15   1       99.81       97.02     32.98 o 
   4  15   1       56.18       36.65     34.96 o 
   5  15   1      115.11       82.42     36.60 o 
   6  15   1      114.50       73.15     39.97 o 
   7  15   1       68.40        5.36     38.68 o 
   8  15   1        8.79        9.27     46.05 o 
   9  15   1       20.35       12.84     33.24 o 
  10  15   1        8.50       19.04     37.31 o 
 -10  16   1      412.98      597.20    123.54 o 
  -9  16   1      458.59      655.91    217.72 o 
  -8  16   1      473.99      509.17     85.78 o 
  -7  16   1      880.68     1028.57     55.13 o 
  -6  16   1       12.99       -7.09     34.68 o 
  -5  16   1     1347.95     1544.06     60.48 o 
  -4  16   1      373.69      325.41     37.92 o 
  -3  16   1      768.88      934.52     46.44 o 
  -2  16   1       30.00       20.14     33.68 o 
  -1  16   1       24.59        5.32     37.61 o 
   0  16   1       51.97       64.36     36.98 o 
   1  16   1     2283.47     2165.46    104.80 o 
   2  16   1        8.75       10.93     31.56 o 
   3  16   1     1332.75     1431.86     58.82 o 
   4  16   1      208.60      135.50     40.26 o 
   5  16   1      785.95      738.98     54.89 o 
   6  16   1     1702.73     1832.34    129.79 o 
   7  16   1      381.32      325.89     51.63 o 
   8  16   1      798.40      794.44     98.19 o 
   9  16   1        2.22        8.57     54.05 o 
  -9  17   1        8.85       41.47     68.77 o 
  -8  17   1        0.74       31.86     54.42 o 
  -7  17   1        7.63       29.74     50.43 o 
  -6  17   1      103.26      107.64     38.18 o 
  -5  17   1        0.00        6.07     31.19 o 
  -4  17   1        1.34        4.32     30.24 o 
  -3  17   1      646.80      556.93    151.09 o 
  -2  17   1       14.88       -3.80     42.53 o 
  -1  17   1      114.49       68.76     43.13 o 
   0  17   1      154.77      136.73     42.77 o 
   1  17   1      349.32      301.16     46.18 o 
   2  17   1        1.13       -1.79     34.43 o 
   3  17   1       93.29       90.67     39.92 o 
   4  17   1       23.95       21.58     39.72 o 
   5  17   1       38.06       11.52     41.31 o 
   6  17   1      173.07      181.60     93.40 o 
   7  17   1        2.30       12.32     45.27 o 
   8  17   1        0.82        3.51     49.83 o 
   9  17   1       11.18       21.09     53.92 o 
  -8  18   1       27.31       67.05     60.24 o 
  -7  18   1      399.07      524.62     69.92 o 
  -6  18   1       14.10      -19.59     51.95 o 
  -5  18   1      434.34      461.63     55.84 o 
  -4  18   1      202.27      196.78     46.98 o 
  -3  18   1      236.48      216.10     43.87 o 
  -2  18   1     1508.09     1482.66     87.46 o 
  -1  18   1        1.53       -3.74     45.55 o 
   0  18   1     1633.84     1779.78     74.87 o 
   1  18   1      192.09      156.47     70.87 o 
   2  18   1      281.21      214.82     43.30 o 
   3  18   1      302.72      360.61     50.32 o 
   4  18   1        3.70        4.42     42.64 o 
   5  18   1      332.76      331.36     53.51 o 
   6  18   1       84.16       34.91     49.46 o 
   7  18   1       65.79       25.20     55.37 o 
   8  18   1        2.49      -15.47     54.12 o 
  -7  19   1      128.44      112.30     60.57 o 
  -6  19   1       47.57       84.19     57.81 o 
  -5  19   1        5.61       -4.92     50.46 o 
  -4  19   1       23.91       27.46     47.64 o 
  -3  19   1       15.83        8.80     41.77 o 
  -2  19   1       71.50       41.10     75.62 o 
  -1  19   1       50.24       42.23     49.38 o 
   0  19   1        1.02        0.58     48.75 o 
   1  19   1        0.43       12.83     70.00 o 
   2  19   1       33.69       28.89     41.54 o 
   3  19   1       41.86       57.18     43.70 o 
   4  19   1       90.58       92.45     45.40 o 
   5  19   1       50.89       56.79     50.18 o 
   6  19   1       24.36       10.66     50.78 o 
   7  19   1      212.73      239.48     64.36 o 
  -6  20   1        2.00        1.70     57.15 o 
  -5  20   1       90.65      130.30     73.72 o 
  -4  20   1       68.21       53.66     48.14 o 
  -3  20   1       64.37       38.29     48.08 o 
  -2  20   1      187.44      215.86     87.50 o 
  -1  20   1       33.76        9.33     53.96 o 
   0  20   1      295.96      242.07     81.72 o 
   1  20   1        5.80      -15.76     75.23 o 
   2  20   1        6.02       -3.80     40.03 o 
   3  20   1       58.49       43.03     46.97 o 
   4  20   1        0.19       -9.54     48.40 o 
   5  20   1       53.74       49.74     50.87 o 
  -4  21   1      173.23      160.66     53.12 o 
  -3  21   1      187.57      200.55     50.85 o 
  -2  21   1       60.22       28.67     89.16 o 
  -1  21   1      420.08      503.47     95.10 o 
   0  21   1       60.17       30.57     82.75 o 
   1  21   1       35.04        6.18     83.15 o 
   2  21   1      105.82      102.15     48.65 o 
   3  21   1        9.73       11.59     49.14 o 
 -15   0   2      198.74      207.71     57.65 o 
 -14   0   2       31.83       28.03     50.13 o 
 -13   0   2      864.64      839.93     64.62 o 
 -12   0   2      730.69      811.42     62.56 o 
 -11   0   2      194.04      144.52     34.92 o 
 -10   0   2      227.87      259.95     27.87 o 
  -9   0   2     1145.38     1109.99     36.50 o 
  -8   0   2      275.77      286.05     20.59 o 
  -7   0   2     7574.65     7799.90    355.39 o 
  -6   0   2     5149.73     5355.07     87.35 o 
  -5   0   2    13661.05    13667.53    198.75 o 
  -4   0   2    78450.54    78876.84   1086.03 o 
  -2   0   2    11751.52    11380.88    162.37 o 
  -1   0   2     1490.53     1382.81     51.02 o 
   0   0   2     3563.17     3237.50     41.74 o 
   1   0   2      140.56      161.69      7.47 o 
   2   0   2     3211.80     3264.17     53.49 o 
   3   0   2     1829.15     1683.55     28.57 o 
   4   0   2      185.27      229.65     12.79 o 
   5   0   2     2432.77     2832.13     55.24 o 
   6   0   2        7.53        5.22     12.19 o 
   7   0   2     2951.02     3070.65     52.30 o 
   8   0   2      659.78      801.31     33.52 o 
   9   0   2     1581.19     1893.16     52.41 o 
  10   0   2       49.13       60.42     36.90 o 
  11   0   2     1050.92     1069.73     67.78 o 
  12   0   2      138.56      116.48     48.94 o 
  13   0   2      288.20      321.89     56.14 o 
  14   0   2      413.18      365.68     63.75 o 
 -15   1   2        0.48       11.12     36.31 o 
 -14   1   2      139.17      124.01     35.10 o 
 -13   1   2        0.12       -2.87     28.50 o 
 -12   1   2      777.38      829.95     42.74 o 
 -11   1   2      158.97      128.45     26.53 o 
 -10   1   2        0.87        2.10     16.74 o 
  -9   1   2       43.81       52.58     12.67 o 
  -8   1   2       53.85       42.67     11.31 o 
  -7   1   2     1598.27     1751.76     58.61 o 
  -6   1   2        9.69        8.55      8.19 o 
  -5   1   2     4030.07     4316.25     51.73 o 
  -4   1   2     1143.95     1249.81     35.77 o 
  -3   1   2    57315.57    56854.02    645.60 o 
  -2   1   2      586.58      646.85     12.73 o 
  -1   1   2       11.60        3.27      4.20 o 
   0   1   2       32.92       31.41      5.23 o 
   1   1   2      283.77      286.33      8.35 o 
   2   1   2     5716.06     5691.39     56.47 o 
   3   1   2       10.75        4.32      5.34 o 
   4   1   2     1830.91     2016.95     26.30 o 
   5   1   2      295.52      384.64     22.09 o 
   6   1   2      313.63      383.25     12.79 o 
   7   1   2       37.22       13.95     10.05 o 
   8   1   2       88.27       49.01     13.00 o 
   9   1   2      104.56      102.68     17.37 o 
  10   1   2      269.39      235.33     24.08 o 
  11   1   2        0.58        6.47     25.92 o 
  12   1   2       37.89       22.86     29.31 o 
  13   1   2       78.03       57.73     35.67 o 
  14   1   2      140.46       90.17     40.74 o 
 -15   2   2      195.78      230.55     42.71 o 
 -14   2   2       24.24       25.20     32.58 o 
 -13   2   2       28.99       12.87     28.64 o 
 -12   2   2      560.90      497.05     58.36 o 
 -11   2   2      387.28      425.94     25.06 o 
 -10   2   2      216.47      195.57     20.10 o 
  -9   2   2      917.53      929.36     37.93 o 
  -8   2   2     1295.76     1301.88     41.17 o 
  -7   2   2     7382.75     7452.80     84.00 o 
  -6   2   2     2632.92     2606.54     35.75 o 
  -5   2   2     4819.32     4865.88     65.95 o 
  -4   2   2     2581.15     2780.50     40.66 o 
  -3   2   2     4963.39     4983.67     48.66 o 
  -2   2   2     7672.37     7992.55     73.92 o 
  -1   2   2       25.62       42.84      6.31 o 
   0   2   2       44.43       26.67      5.29 o 
   1   2   2     1765.85     1643.61     19.71 o 
   2   2   2     2642.17     2699.04     29.65 o 
   3   2   2     3292.95     3242.14     35.68 o 
   4   2   2       55.90       45.69      7.04 o 
   5   2   2     1737.93     1837.39     31.44 o 
   6   2   2     3610.09     3698.91     40.00 o 
   7   2   2      690.27      754.92     19.82 o 
   8   2   2      536.11      599.89     20.20 o 
   9   2   2      810.35      811.73     35.55 o 
  10   2   2       56.22       20.10     19.67 o 
  11   2   2      488.01      421.70     35.70 o 
  12   2   2       35.65        4.10     29.65 o 
  13   2   2      462.17      485.33     60.18 o 
  14   2   2       39.11       49.12     42.51 o 
 -15   3   2        5.43       15.64     39.63 o 
 -14   3   2      403.71      386.80     40.79 o 
 -13   3   2      163.99      146.89     33.75 o 
 -12   3   2        0.34       -0.34     26.25 o 
 -11   3   2      436.38      436.81     25.79 o 
 -10   3   2      274.86      335.26     22.05 o 
  -9   3   2      113.16      125.11     26.30 o 
  -8   3   2      408.31      451.58     16.97 o 
  -7   3   2        6.33        1.61      9.66 o 
  -6   3   2     2601.06     2434.25     34.44 o 
  -5   3   2       10.65        5.94      7.62 o 
  -4   3   2        9.77        4.52      6.40 o 
  -3   3   2      902.87      804.34     21.90 o 
  -2   3   2     1133.90     1161.51     15.74 o 
  -1   3   2    13985.70    13939.94    165.75 o 
   0   3   2    20436.81    20790.21    207.84 o 
   1   3   2      567.30      561.67     11.58 o 
   2   3   2     3082.54     2969.00     32.72 o 
   3   3   2     1412.47     1388.24     18.20 o 
   4   3   2      878.17      913.92     15.57 o 
   5   3   2     2668.05     2470.14     31.29 o 
   6   3   2     1983.83     2071.56     36.49 o 
   7   3   2      268.11      256.55     14.86 o 
   8   3   2     1873.28     1844.69     59.31 o 
   9   3   2      100.73       78.58     18.61 o 
  10   3   2     1854.84     2046.15     63.93 o 
  11   3   2      157.55       85.77     33.95 o 
  12   3   2      151.57      101.61     46.44 o 
  13   3   2      145.24      131.69     37.78 o 
  14   3   2       32.40       35.06     38.61 o 
 -15   4   2        2.11        3.83     38.43 o 
 -14   4   2        5.20       -5.30     33.65 o 
 -13   4   2       49.19       36.54     31.13 o 
 -12   4   2      218.19      197.31     25.25 o 
 -11   4   2        2.53        8.21     20.00 o 
 -10   4   2        8.77       20.14     17.52 o 
  -9   4   2     1500.10     1484.70     37.32 o 
  -8   4   2       10.41        6.24     11.39 o 
  -7   4   2     4419.90     4547.19     57.33 o 
  -6   4   2       20.96       25.02      9.12 o 
  -5   4   2     1881.53     1921.81     36.46 o 
  -4   4   2      382.95      366.94     11.10 o 
  -3   4   2       32.76       38.48      5.60 o 
  -2   4   2        4.42       -0.61      5.30 o 
  -1   4   2      283.70      352.81     14.85 o 
   0   4   2        0.35        0.09      7.14 o 
   1   4   2     2418.30     2433.04     31.56 o 
   2   4   2       68.69       65.35      6.84 o 
   3   4   2      151.66      143.89      9.31 o 
   4   4   2       10.56       23.16      7.31 o 
   5   4   2      133.96      130.38     10.15 o 
   6   4   2      171.24      152.32     13.60 o 
   7   4   2       54.81       51.53     12.52 o 
   8   4   2        6.08        8.83     14.91 o 
   9   4   2      176.95      155.29     19.63 o 
  10   4   2       91.58      103.20     21.64 o 
  11   4   2      221.69      199.52     26.83 o 
  12   4   2        0.40       -6.93     30.98 o 
  13   4   2      101.14      115.14     40.15 o 
  14   4   2      118.57      101.08     44.06 o 
 -15   5   2       17.48        7.19     39.30 o 
 -14   5   2      483.91      509.26     45.60 o 
 -13   5   2      345.35      350.04     40.58 o 
 -12   5   2       24.02       18.92     22.52 o 
 -11   5   2     1267.57     1267.46     38.52 o 
 -10   5   2      654.82      699.56     29.04 o 
  -9   5   2      956.78      988.56     52.49 o 
  -8   5   2      599.50      585.14     23.22 o 
  -7   5   2      182.78      171.21     17.37 o 
  -6   5   2     2521.54     2396.78     39.75 o 
  -5   5   2       15.52        8.64      8.63 o 
  -4   5   2      663.57      707.05     23.34 o 
  -3   5   2      273.11      192.50      8.99 o 
  -2   5   2     1294.94     1459.33     21.96 o 
  -1   5   2     4143.09     3987.80     55.56 o 
   0   5   2    15574.36    15501.79    185.98 o 
   1   5   2        1.94        7.88      7.36 o 
   2   5   2    11824.29    12087.97    126.00 o 
   3   5   2     5121.64     4991.29     71.71 o 
   4   5   2      899.78      855.21     20.87 o 
   5   5   2     2390.57     2274.58     46.59 o 
   6   5   2      352.66      363.98     23.20 o 
   7   5   2     2300.47     2340.12     48.08 o 
   8   5   2     2332.37     2304.36     49.76 o 
   9   5   2        3.21       -3.37     16.98 o 
  10   5   2       82.53       61.04     20.15 o 
  11   5   2      727.41      705.75     40.33 o 
  12   5   2       35.65       22.94     27.37 o 
  13   5   2      746.71      809.89     53.22 o 
 -15   6   2        5.09       -3.11     39.56 o 
 -14   6   2        0.60       -8.36     36.08 o 
 -13   6   2       14.89       11.81     25.22 o 
 -12   6   2        2.87        6.64     22.83 o 
 -11   6   2      112.37      104.01     28.15 o 
 -10   6   2        9.27        8.46     18.58 o 
  -9   6   2      231.05      242.37     20.37 o 
  -8   6   2      273.43      250.26     21.55 o 
  -7   6   2      387.75      453.72     18.61 o 
  -6   6   2       31.53       22.53     10.27 o 
  -5   6   2      678.02      645.87     30.41 o 
  -4   6   2       53.42       44.67      7.37 o 
  -3   6   2      457.31      410.65     15.41 o 
  -2   6   2       24.04       18.75      9.89 o 
  -1   6   2      624.05      657.03     36.32 o 
   0   6   2     1160.08     1289.60     65.17 o 
   1   6   2       64.78       70.81     13.40 o 
   2   6   2      340.02      359.43     12.30 o 
   3   6   2      954.18      967.21     32.34 o 
   4   6   2      156.11      178.64     10.78 o 
   5   6   2       28.74       12.38     13.33 o 
   6   6   2     1250.04     1245.39     51.21 o 
   7   6   2        2.07        2.41     16.58 o 
   8   6   2      721.57      668.10     29.92 o 
   9   6   2      718.43      674.51     53.08 o 
  10   6   2       94.07       78.09     21.63 o 
  11   6   2      665.03      610.67     40.32 o 
  12   6   2      113.38      106.14     29.72 o 
  13   6   2        0.05       -5.25     36.19 o 
 -14   7   2      495.89      498.23     48.20 o 
 -13   7   2      112.55      119.81     29.26 o 
 -12   7   2      239.38      217.55     27.67 o 
 -11   7   2      501.23      544.63     30.81 o 
 -10   7   2       25.54       27.06     20.07 o 
  -9   7   2       96.77       88.61     18.68 o 
  -8   7   2       72.64       67.31     16.17 o 
  -7   7   2        0.00        0.06     13.37 o 
  -6   7   2     2507.60     2601.17     72.21 o 
  -5   7   2      735.25      639.04     16.27 o 
  -4   7   2      307.97      278.54     20.97 o 
  -3   7   2     1165.23     1036.17     30.74 o 
  -2   7   2       32.55       18.24     10.23 o 
  -1   7   2     3518.21     3517.48     65.65 o 
   0   7   2    15095.48    14964.53    225.51 o 
   1   7   2      460.33      460.09     18.08 o 
   2   7   2    12409.59    12948.15    169.13 o 
   3   7   2      922.86      871.98     23.64 o 
   4   7   2     1663.06     1859.22     29.95 o 
   5   7   2     2361.65     2392.21     51.77 o 
   6   7   2       43.78       46.04     16.77 o 
   7   7   2     1635.14     1639.22     41.49 o 
   8   7   2      521.20      554.44     33.00 o 
   9   7   2       37.25        6.62     21.12 o 
  10   7   2      163.61      136.12     27.78 o 
  11   7   2      376.82      370.06     29.09 o 
  12   7   2      171.29      212.21     32.12 o 
  13   7   2      113.27      104.54     33.97 o 
 -14   8   2        1.54        7.06     37.79 o 
 -13   8   2       17.55       -0.94     27.07 o 
 -12   8   2      342.18      307.74     30.35 o 
 -11   8   2        5.07       16.83     22.73 o 
 -10   8   2       50.93       24.36     19.98 o 
  -9   8   2       48.70       74.00     18.74 o 
  -8   8   2        0.79        2.92     15.73 o 
  -7   8   2     1578.48     1505.48     36.45 o 
  -6   8   2      563.14      529.17     18.20 o 
  -5   8   2      104.90       91.94     12.27 o 
  -4   8   2     1886.13     1863.42     35.79 o 
  -3   8   2     1055.53     1109.05     25.89 o 
  -2   8   2      908.43      897.70     31.16 o 
  -1   8   2      417.46      382.50     21.28 o 
   0   8   2     2271.69     2285.28     62.28 o 
   1   8   2     2395.54     2742.71     45.54 o 
   2   8   2       15.83       11.95     11.11 o 
   3   8   2      841.97      826.04     20.47 o 
   4   8   2      472.33      488.92     19.94 o 
   5   8   2        0.55        0.04     14.86 o 
   6   8   2     2431.67     2531.87     52.27 o 
   7   8   2       50.54       41.56     20.13 o 
   8   8   2       13.48       15.83     20.80 o 
   9   8   2        8.00       12.92     22.10 o 
  10   8   2      315.85      323.79     31.83 o 
  11   8   2       39.59       19.39     28.83 o 
  12   8   2        2.06       -3.83     29.35 o 
  13   8   2       14.03       14.77     34.35 o 
 -14   9   2       65.45       87.53     34.42 o 
 -13   9   2       10.17       21.01     29.71 o 
 -12   9   2      166.81      137.35     28.62 o 
 -11   9   2        1.15        3.98     24.36 o 
 -10   9   2      256.25      187.98     24.07 o 
  -9   9   2       29.02       11.79     18.41 o 
  -8   9   2       71.66       82.16     21.10 o 
  -7   9   2        3.88        5.73     15.36 o 
  -6   9   2       91.75       52.28     13.45 o 
  -5   9   2     1166.46     1139.96     26.35 o 
  -4   9   2      175.74      208.18     11.82 o 
  -3   9   2     2859.15     2838.49     53.30 o 
  -2   9   2      745.36      780.72     33.77 o 
  -1   9   2     2622.13     2647.99     59.07 o 
   0   9   2      707.27      642.42     27.59 o 
   1   9   2        1.24        2.06     12.67 o 
   2   9   2     1888.38     1827.46     36.61 o 
   3   9   2     1001.71      950.58     26.59 o 
   4   9   2     1350.52     1375.19     35.17 o 
   5   9   2      595.00      665.61     27.27 o 
   6   9   2       93.23       68.84     19.62 o 
   7   9   2      357.78      341.79     25.08 o 
   8   9   2      461.79      460.88     81.49 o 
   9   9   2      291.06      297.99     45.73 o 
  10   9   2      179.27      138.63     30.64 o 
  11   9   2       23.55        7.03     29.89 o 
  12   9   2        0.59       -3.78     29.12 o 
 -14  10   2      128.01      143.15     40.14 o 
 -13  10   2       84.28       51.72     32.65 o 
 -12  10   2      350.48      316.38     34.16 o 
 -11  10   2      372.45      294.47     29.78 o 
 -10  10   2      464.74      523.58     71.04 o 
  -9  10   2      397.25      368.88     27.24 o 
  -8  10   2     1720.46     1817.50     71.06 o 
  -7  10   2     1007.40     1003.87     32.24 o 
  -6  10   2      502.59      410.68     21.71 o 
  -5  10   2     1011.66     1019.27     32.05 o 
  -4  10   2     4947.04     4744.94     60.91 o 
  -3  10   2       37.39       22.20     18.50 o 
  -2  10   2     2775.34     2772.70     61.51 o 
  -1  10   2      204.40      188.90     25.78 o 
   0  10   2     1849.39     1885.59     49.13 o 
   1  10   2       39.80       33.39     20.23 o 
   2  10   2      467.58      482.11     61.55 o 
   3  10   2      281.51      294.08     26.72 o 
   4  10   2      608.94      596.87     34.36 o 
   5  10   2       64.45       34.34     18.34 o 
   6  10   2     1008.15     1040.21     86.83 o 
   7  10   2      479.48      448.36     61.22 o 
   8  10   2      560.04      599.00     44.41 o 
   9  10   2      676.13      685.64     38.79 o 
  10  10   2      163.35      116.75     31.90 o 
  11  10   2      156.03      179.38     34.72 o 
  12  10   2      105.77      112.56     32.35 o 
 -13  11   2       14.68       10.25     31.26 o 
 -12  11   2        0.66       -2.00     29.54 o 
 -11  11   2      128.55      113.68     30.14 o 
 -10  11   2       27.46       32.01     23.80 o 
  -9  11   2       63.75       64.25     21.72 o 
  -8  11   2       18.79       -2.71     19.69 o 
  -7  11   2       10.27       27.63     18.39 o 
  -6  11   2        9.38       17.81     17.85 o 
  -5  11   2        7.76        2.34     16.87 o 
  -4  11   2       24.53       29.02     17.02 o 
  -3  11   2        4.06        4.04     18.92 o 
  -2  11   2       31.74       34.36     26.77 o 
  -1  11   2      130.07      113.84     21.90 o 
   0  11   2       86.21       70.56     21.28 o 
   1  11   2        0.74       -1.19     20.36 o 
   2  11   2      631.13      673.19     35.19 o 
   3  11   2       15.39       16.72     16.67 o 
   4  11   2      126.60       85.67     26.65 o 
   5  11   2        1.94       -1.94     18.32 o 
   6  11   2       81.53       79.50     23.22 o 
   7  11   2       32.93       21.55     22.88 o 
   8  11   2        2.46       -0.77     24.31 o 
   9  11   2      300.39      301.97     32.07 o 
  10  11   2      106.26       90.17     30.13 o 
  11  11   2        2.91        6.50     33.27 o 
  12  11   2       36.86       22.45     37.37 o 
 -13  12   2      180.52      184.97     38.94 o 
 -12  12   2      226.91      262.23     34.47 o 
 -11  12   2       18.34       10.52     26.65 o 
 -10  12   2      538.62      604.14     33.60 o 
  -9  12   2      275.91      284.15     42.78 o 
  -8  12   2      325.18      279.41     26.31 o 
  -7  12   2      808.57      784.39     90.24 o 
  -6  12   2      356.10      302.85     23.04 o 
  -5  12   2      935.65      968.36     33.32 o 
  -4  12   2     3482.84     3629.11    107.86 o 
  -3  12   2      225.49      239.63     33.22 o 
  -2  12   2     2258.51     2375.40     60.23 o 
  -1  12   2      794.89      863.47     37.63 o 
   0  12   2     2099.94     2313.02    131.29 o 
   1  12   2     1293.12     1341.86     45.00 o 
   2  12   2       36.52       46.86     18.29 o 
   3  12   2       95.59       69.23     25.89 o 
   4  12   2      329.57      341.30     64.14 o 
   5  12   2      213.99      195.54     33.15 o 
   6  12   2      525.99      582.38     32.00 o 
   7  12   2        1.11        4.61     23.00 o 
   8  12   2       49.88       39.88     26.81 o 
   9  12   2      277.71      241.97     33.92 o 
  10  12   2        2.30        2.43     31.91 o 
  11  12   2      172.92      139.77     37.39 o 
 -12  13   2       45.98       29.77     34.41 o 
 -11  13   2      666.56      679.02     40.55 o 
 -10  13   2       37.85       31.45     27.66 o 
  -9  13   2      354.84      408.77     31.10 o 
  -8  13   2      147.17      158.27     25.98 o 
  -7  13   2       72.33       27.02     22.22 o 
  -6  13   2      512.07      480.85     53.57 o 
  -5  13   2      850.04      907.99     42.32 o 
  -4  13   2        0.28       -9.17     19.33 o 
  -3  13   2     2307.54     2538.87     65.87 o 
  -2  13   2       39.09       58.73     23.93 o 
  -1  13   2       32.29       45.57     24.74 o 
   0  13   2      353.35      359.84     34.80 o 
   1  13   2      311.56      319.41     45.61 o 
   2  13   2      158.83      136.43     21.81 o 
   3  13   2      451.39      406.91     36.20 o 
   4  13   2      488.99      431.30     73.76 o 
   5  13   2      152.14      142.89     34.13 o 
   6  13   2      123.63       90.92     33.67 o 
   7  13   2      671.01      700.34     52.97 o 
   8  13   2      362.30      474.97     35.53 o 
   9  13   2      169.60      177.05     33.56 o 
  10  13   2      242.63      190.22     35.61 o 
  11  13   2        0.32      -14.99     36.24 o 
 -12  14   2      418.06      516.73     42.15 o 
 -11  14   2      190.24      167.72     34.22 o 
 -10  14   2      392.40      389.50     34.78 o 
  -9  14   2      299.72      362.99     48.64 o 
  -8  14   2      167.77      131.63     27.31 o 
  -7  14   2      405.50      348.30     37.21 o 
  -6  14   2       29.18       22.45     27.62 o 
  -5  14   2        3.10        3.07     25.56 o 
  -4  14   2       70.19       41.26     23.54 o 
  -3  14   2      297.47      310.02     34.13 o 
  -2  14   2       37.47       34.62     28.17 o 
  -1  14   2      100.62      110.64     28.27 o 
   0  14   2        6.62        2.48     27.70 o 
   1  14   2     2189.18     2303.98     64.41 o 
   2  14   2      168.26      171.79     32.96 o 
   3  14   2      323.35      282.37     36.22 o 
   4  14   2      340.88      341.32     38.26 o 
   5  14   2      137.51       64.46     34.97 o 
   6  14   2     1862.21     1781.66    108.09 o 
   7  14   2        6.95        7.04     38.99 o 
   8  14   2      555.70      561.75     39.62 o 
   9  14   2       64.45       74.97     33.54 o 
  10  14   2        7.22       -6.50     34.66 o 
 -11  15   2      308.92      344.40     57.73 o 
 -10  15   2       32.23       37.04     30.62 o 
  -9  15   2      150.06      218.01     32.21 o 
  -8  15   2      699.17      727.47     48.63 o 
  -7  15   2       43.07       14.44     32.25 o 
  -6  15   2      590.36      670.95     44.25 o 
  -5  15   2       26.64       16.54     29.48 o 
  -4  15   2       10.20        2.28     27.19 o 
  -3  15   2       20.90       -2.23     29.41 o 
  -2  15   2     1139.92     1129.79     68.93 o 
  -1  15   2     1473.34     1418.97     55.23 o 
   0  15   2       71.29      109.38     30.92 o 
   1  15   2        4.65       -6.13     28.92 o 
   2  15   2      125.86      101.10     54.36 o 
   3  15   2      228.74      255.47     37.86 o 
   4  15   2       88.56      100.81     35.65 o 
   5  15   2      638.45      763.45    132.40 o 
   6  15   2        5.16      -15.79     35.32 o 
   7  15   2      925.27      890.53     57.39 o 
   8  15   2      657.18      870.29     60.57 o 
   9  15   2        1.83        4.05     48.21 o 
  10  15   2      119.52       76.52     39.71 o 
 -10  16   2      386.91      366.94    127.69 o 
  -9  16   2       33.79       19.38     38.13 o 
  -8  16   2        2.47        9.79     38.87 o 
  -7  16   2      131.86      113.61     38.07 o 
  -6  16   2        0.25       -5.35     32.87 o 
  -5  16   2      540.84      464.02    194.72 o 
  -4  16   2      667.57      644.47     41.76 o 
  -3  16   2      181.04      183.15     37.01 o 
  -2  16   2      198.98      202.69     37.47 o 
  -1  16   2      312.82      320.48     38.19 o 
   0  16   2        4.00       13.58     33.34 o 
   1  16   2        3.32       -2.23     33.23 o 
   2  16   2        0.12        9.11     34.40 o 
   3  16   2      123.74       89.74     35.17 o 
   4  16   2      116.83       72.68     38.00 o 
   5  16   2      166.84      111.07     42.83 o 
   6  16   2        0.07        0.19     41.46 o 
   7  16   2        8.32       -4.62     45.78 o 
   8  16   2       28.34       29.42     50.17 o 
   9  16   2       13.96       18.93     52.75 o 
  -9  17   2      142.05       66.04     43.69 o 
  -8  17   2      126.24       69.06     40.09 o 
  -7  17   2        0.41        5.72     38.49 o 
  -6  17   2      966.20     1051.94     54.50 o 
  -5  17   2      881.77      719.33    189.97 o 
  -4  17   2      197.00      157.82     36.22 o 
  -3  17   2     1138.37     1290.32     59.32 o 
  -2  17   2      385.32      367.21     43.74 o 
  -1  17   2      770.95      838.36     51.51 o 
   0  17   2      168.39      150.63     39.58 o 
   1  17   2      190.95      113.08     67.70 o 
   2  17   2      164.51      140.67     39.90 o 
   3  17   2      607.76      576.74     48.57 o 
   4  17   2        3.84       20.88     41.55 o 
   5  17   2      280.17      308.69     79.90 o 
   6  17   2      126.66      126.77     49.07 o 
   7  17   2      140.23       41.88     50.54 o 
   8  17   2      494.76      568.19     64.94 o 
  -8  18   2        0.04      -17.31     44.00 o 
  -7  18   2        6.17       28.92     44.33 o 
  -6  18   2       27.89       10.83     37.05 o 
  -5  18   2      105.60      121.16     52.14 o 
  -4  18   2      163.89      131.02     38.62 o 
  -3  18   2      105.78       45.77     51.15 o 
  -2  18   2        1.65       12.52     38.54 o 
  -1  18   2      371.99      396.52     46.20 o 
   0  18   2       76.88       18.14     33.38 o 
   1  18   2      643.79      583.26     66.36 o 
   2  18   2        0.66       -2.29     39.61 o 
   3  18   2      109.14       65.30     42.43 o 
   4  18   2       87.03       54.28     43.43 o 
   5  18   2        3.46       -3.38     47.59 o 
   6  18   2       50.55       60.13     50.09 o 
   7  18   2       14.04        5.68     53.37 o 
  -7  19   2       20.18       28.22     47.65 o 
  -6  19   2      114.57      102.92     42.05 o 
  -5  19   2      172.30      279.38     48.00 o 
  -4  19   2        1.89       11.59     36.35 o 
  -3  19   2      363.93      392.98     63.19 o 
  -2  19   2        0.94        9.25     42.21 o 
  -1  19   2      201.26      204.66     56.08 o 
   0  19   2      142.79       89.24     72.22 o 
   1  19   2        4.24       -3.57     39.31 o 
   2  19   2      137.49       92.25     43.55 o 
   3  19   2       44.34       19.72     44.99 o 
   4  19   2        7.32      -12.75     46.05 o 
   5  19   2      276.53      331.52     54.86 o 
   6  19   2       98.77       91.06     56.65 o 
  -6  20   2       66.92       75.13     44.09 o 
  -5  20   2      124.85      135.26     43.50 o 
  -4  20   2      278.94      251.93     45.40 o 
  -3  20   2        1.26       16.99     49.52 o 
  -2  20   2      323.96      388.65     99.06 o 
  -1  20   2      362.62      368.77     63.29 o 
   0  20   2      219.48      101.68     80.77 o 
   1  20   2     1135.99     1142.08     62.59 o 
   2  20   2       40.68       46.83     45.24 o 
   3  20   2      398.22      306.72     50.24 o 
   4  20   2        1.47        6.64     50.19 o 
  -4  21   2        9.82       25.48     51.66 o 
  -3  21   2        8.83       11.08     48.30 o 
  -2  21   2       25.54       27.40     89.48 o 
  -1  21   2       37.88       64.38     96.37 o 
   0  21   2       32.17       43.00     87.03 o 
   1  21   2      102.16       58.56     44.78 o 
   2  21   2        7.30       -1.33     47.43 o 
 -15   1   3      109.16       76.72     39.80 o 
 -14   1   3      150.04      122.93     36.86 o 
 -13   1   3     1692.81     1838.55     61.92 o 
 -12   1   3      173.75      106.11     27.88 o 
 -11   1   3      706.15      692.90     29.23 o 
 -10   1   3     1168.69     1298.59     30.89 o 
  -9   1   3        1.16        1.28     13.40 o 
  -8   1   3     1052.94     1076.81     25.36 o 
  -7   1   3      530.25      606.17     18.53 o 
  -6   1   3     3411.56     3391.56     44.34 o 
  -5   1   3    14498.52    14671.54    195.82 o 
  -4   1   3      131.83      110.56     23.90 o 
  -3   1   3       24.54       31.12      8.63 o 
  -2   1   3        4.22        2.38      4.56 o 
  -1   1   3      648.56      626.84     20.04 o 
   1   1   3      408.69      366.83      8.72 o 
   2   1   3       17.70        8.65      5.62 o 
   3   1   3      815.24      706.31     14.02 o 
   4   1   3      150.99      143.99     13.04 o 
   5   1   3     2419.74     2150.65     28.14 o 
   6   1   3      264.40      198.93     22.61 o 
   7   1   3     1018.33     1056.77     32.13 o 
   8   1   3     3363.45     3406.90     92.89 o 
   9   1   3     1905.47     2082.73     48.26 o 
  10   1   3     1307.53     1242.51     89.18 o 
  11   1   3      532.72      471.73     38.53 o 
  12   1   3       18.82        8.83     33.25 o 
  13   1   3      428.63      573.96     50.52 o 
 -15   2   3       49.82       56.60     38.29 o 
 -14   2   3        0.60        9.83     33.46 o 
 -13   2   3      313.21      308.76     37.64 o 
 -12   2   3       52.65       36.34     27.53 o 
 -11   2   3       46.13       33.73     20.25 o 
 -10   2   3      297.28      266.77     21.47 o 
  -9   2   3       24.71       14.99     13.06 o 
  -8   2   3      284.91      243.85     14.98 o 
  -7   2   3      837.52      891.26     22.21 o 
  -6   2   3     1739.48     1742.13     39.16 o 
  -5   2   3      185.50      180.80     10.40 o 
  -4   2   3     2837.42     2680.95     45.98 o 
  -3   2   3      461.20      492.35     13.80 o 
  -2   2   3        5.30        0.16      4.37 o 
  -1   2   3      375.20      421.15     14.78 o 
   0   2   3      202.39      221.03      9.47 o 
   1   2   3     3615.02     3433.97     40.48 o 
   2   2   3     3243.68     3429.76     35.18 o 
   3   2   3      124.29      137.68      8.26 o 
   4   2   3      423.02      366.57     12.74 o 
   5   2   3       21.24       17.89      9.31 o 
   6   2   3      297.40      308.60     13.65 o 
   7   2   3      958.98      974.96     23.74 o 
   8   2   3      855.50      914.26     24.61 o 
   9   2   3      400.28      375.78     42.23 o 
  10   2   3       99.03       84.43     23.42 o 
  11   2   3        2.51        1.95     30.66 o 
  12   2   3      106.04       80.50     36.73 o 
  13   2   3        1.42      -14.33     39.89 o 
 -15   3   3      207.45      166.58     43.72 o 
 -14   3   3       33.82        9.93     32.95 o 
 -13   3   3      822.39      845.28     46.74 o 
 -12   3   3      197.83      153.16     25.02 o 
 -11   3   3      457.75      464.23     27.06 o 
 -10   3   3      680.14      728.64     30.90 o 
  -9   3   3       24.68       32.36     14.24 o 
  -8   3   3      521.47      483.44     18.24 o 
  -7   3   3      660.76      622.31     18.49 o 
  -6   3   3     1348.23     1284.78     45.48 o 
  -5   3   3      212.87      169.96     10.69 o 
  -4   3   3      585.04      542.45     22.24 o 
  -3   3   3      447.27      511.25     14.31 o 
  -2   3   3      337.92      259.22      8.76 o 
  -1   3   3        1.02        2.01      8.21 o 
   0   3   3     1038.12     1265.87     21.38 o 
   1   3   3     2030.46     2164.75     39.13 o 
   2   3   3      482.45      565.59     19.31 o 
   3   3   3     4520.24     4692.22     46.09 o 
   4   3   3       60.17       44.41      8.53 o 
   5   3   3      884.12      839.29     17.67 o 
   6   3   3      976.56      870.82     34.08 o 
   7   3   3       25.11       17.19     12.60 o 
   8   3   3     2155.45     2206.39     57.43 o 
   9   3   3      962.58     1030.58     35.51 o 
  10   3   3      288.02      366.49     27.95 o 
  11   3   3     1144.39     1088.81     45.52 o 
  12   3   3      147.83      158.63     37.15 o 
  13   3   3      676.90      688.18     51.54 o 
 -15   4   3       60.66       52.26     41.52 o 
 -14   4   3       48.62       43.73     36.95 o 
 -13   4   3       43.35       40.93     30.63 o 
 -12   4   3      384.02      455.57     41.77 o 
 -11   4   3      124.04      114.59     21.34 o 
 -10   4   3      733.27      811.43     30.22 o 
  -9   4   3      766.05      741.85     25.22 o 
  -8   4   3        4.98        2.26     12.23 o 
  -7   4   3     3758.30     3767.32     50.18 o 
  -6   4   3      887.16      822.07     25.09 o 
  -5   4   3       35.82       45.35      9.18 o 
  -4   4   3     7123.00     6940.06     68.53 o 
  -3   4   3       10.94       19.14      6.48 o 
  -2   4   3     6959.98     6823.85     89.05 o 
  -1   4   3      176.62      150.96     11.74 o 
   0   4   3       41.84       50.74      7.30 o 
   1   4   3    26866.97    27189.91    314.49 o 
   2   4   3     7830.97     8291.01     73.99 o 
   3   4   3     1813.92     1773.05     25.56 o 
   4   4   3     3657.43     3765.18     40.17 o 
   5   4   3       16.95       13.60      9.14 o 
   6   4   3     2099.37     2164.25     38.56 o 
   7   4   3      317.99      298.39     16.66 o 
   8   4   3     2694.44     2952.66     56.29 o 
   9   4   3       42.39       50.82     20.30 o 
  10   4   3       71.57       29.45     23.32 o 
  11   4   3       17.63       23.78     27.19 o 
  12   4   3       63.96       74.07     33.87 o 
  13   4   3      129.85      166.92     44.07 o 
 -15   5   3       66.90       22.86     39.48 o 
 -14   5   3       18.85       15.92     35.24 o 
 -13   5   3       94.68       82.36     27.48 o 
 -12   5   3        3.13       -0.42     23.27 o 
 -11   5   3       67.36       43.85     21.23 o 
 -10   5   3      971.55      985.26     48.35 o 
  -9   5   3        7.67        9.15     17.19 o 
  -8   5   3      448.97      448.14     28.42 o 
  -7   5   3       17.28       14.57     11.35 o 
  -6   5   3      174.36      147.15     34.18 o 
  -5   5   3       27.79       20.52      8.03 o 
  -4   5   3     2523.34     2753.63     50.94 o 
  -3   5   3        4.58        7.11      7.06 o 
  -2   5   3     5713.97     5937.29     79.71 o 
  -1   5   3     1214.64     1351.10     28.25 o 
   0   5   3        0.23        2.45      7.39 o 
   1   5   3     2090.16     2380.46     33.69 o 
   2   5   3       18.28       10.86      7.81 o 
   3   5   3      472.78      552.96     14.61 o 
   4   5   3        7.24        5.12      8.61 o 
   5   5   3      600.07      630.86     19.11 o 
   6   5   3      193.13      195.92     14.44 o 
   7   5   3        0.24       -3.90     13.20 o 
   8   5   3        9.83       13.98     17.41 o 
   9   5   3       28.90       24.72     19.84 o 
  10   5   3        0.87        5.81     22.97 o 
  11   5   3        7.93        1.36     26.10 o 
  12   5   3       71.33       48.26     30.81 o 
  13   5   3       16.65       24.52     36.98 o 
 -15   6   3        8.63       19.75     40.79 o 
 -14   6   3       18.81       19.40     34.52 o 
 -13   6   3      146.23      125.05     28.50 o 
 -12   6   3      417.25      397.71     32.09 o 
 -11   6   3       22.35       13.22     21.16 o 
 -10   6   3      190.04      165.75     22.10 o 
  -9   6   3      510.61      556.64     46.09 o 
  -8   6   3     1107.30     1144.80     27.62 o 
  -7   6   3     3629.59     3562.98     49.46 o 
  -6   6   3     1506.37     1445.81     33.51 o 
  -5   6   3       33.65       19.82      8.84 o 
  -4   6   3     5368.38     5268.74     60.51 o 
  -3   6   3     3498.21     3628.19     45.53 o 
  -2   6   3    11374.31    11661.72    146.76 o 
  -1   6   3    19101.17    19963.27    239.79 o 
   0   6   3     1168.81     1159.38     21.86 o 
   1   6   3    20276.42    20777.48    213.27 o 
   2   6   3     2542.81     2413.01     35.63 o 
   3   6   3      343.24      323.70     20.53 o 
   4   6   3     4625.23     4864.05     54.87 o 
   5   6   3      184.74      195.99     18.93 o 
   6   6   3      338.31      389.59     17.30 o 
   7   6   3        9.69       -2.05     15.61 o 
   8   6   3     1667.35     1617.28     51.71 o 
   9   6   3       29.21        7.49     20.59 o 
  10   6   3      180.27      157.44     34.06 o 
  11   6   3      234.97      228.72     30.68 o 
  12   6   3       20.93       52.28     31.27 o 
 -14   7   3       51.95       46.58     39.01 o 
 -13   7   3       67.53       62.51     28.63 o 
 -12   7   3       90.22       54.70     25.58 o 
 -11   7   3        2.11        4.51     22.63 o 
 -10   7   3      870.31      970.72     68.20 o 
  -9   7   3       43.55       25.66     18.10 o 
  -8   7   3       29.18       10.18     16.52 o 
  -7   7   3      118.95       97.42     13.64 o 
  -6   7   3       13.36        8.31     11.48 o 
  -5   7   3      254.75      262.95     12.02 o 
  -4   7   3       88.42      105.50     12.21 o 
  -3   7   3      104.05      115.89     13.07 o 
  -2   7   3    11999.82    12290.09    153.71 o 
  -1   7   3      270.47      288.02     16.37 o 
   0   7   3     8002.67     8739.43     97.01 o 
   1   7   3      359.53      398.15     14.99 o 
   2   7   3       21.09       10.85     10.25 o 
   3   7   3       51.70       36.60      9.84 o 
   4   7   3       22.19       19.36     10.50 o 
   5   7   3      148.97      155.64     15.92 o 
   6   7   3      984.50     1032.90     28.54 o 
   7   7   3     1546.59     1548.28     36.48 o 
   8   7   3       96.38       87.33     20.08 o 
   9   7   3     1813.59     1880.39     86.41 o 
  10   7   3       34.99       12.67     23.28 o 
  11   7   3       41.23       18.58     27.66 o 
  12   7   3        0.84       -9.02     31.73 o 
 -14   8   3       26.59       33.19     32.90 o 
 -13   8   3       65.84       67.89     29.52 o 
 -12   8   3       93.82       92.87     26.17 o 
 -11   8   3       74.11       66.20     23.92 o 
 -10   8   3      838.80      965.60    109.37 o 
  -9   8   3       93.51       68.14     18.71 o 
  -8   8   3      525.09      565.29     57.64 o 
  -7   8   3      601.25      575.76     33.16 o 
  -6   8   3     2302.05     2287.63     59.92 o 
  -5   8   3       10.75        9.33      9.68 o 
  -4   8   3     3115.75     3083.01     52.24 o 
  -3   8   3     1670.03     1599.74     33.67 o 
  -2   8   3        6.18        5.71     12.80 o 
  -1   8   3      593.16      556.54     26.55 o 
   0   8   3      219.42      210.01     16.93 o 
   1   8   3     2294.12     2037.92     40.23 o 
   2   8   3     2442.80     2374.73     62.99 o 
   3   8   3      192.51      181.36     14.35 o 
   4   8   3     1124.24     1117.67     31.41 o 
   5   8   3      162.92      130.89     16.94 o 
   6   8   3      833.85      850.59     29.37 o 
   7   8   3       15.22       14.46     17.17 o 
   8   8   3      982.85      995.70     47.82 o 
   9   8   3      749.46      782.96     38.06 o 
  10   8   3      109.69      121.95     25.00 o 
  11   8   3        4.94       -4.45     28.86 o 
  12   8   3       62.43       46.84     34.44 o 
 -14   9   3       99.92       59.75     34.25 o 
 -13   9   3      461.74      603.26     39.78 o 
 -12   9   3       66.78       64.86     26.99 o 
 -11   9   3      230.67      138.55     25.78 o 
 -10   9   3      307.22      319.15     26.85 o 
  -9   9   3      672.08      714.10     30.67 o 
  -8   9   3      791.87      799.87     44.29 o 
  -7   9   3       44.57       20.55     16.88 o 
  -6   9   3      700.02      679.03     55.68 o 
  -5   9   3     2602.00     2544.04     45.66 o 
  -4   9   3      360.67      379.04     16.69 o 
  -3   9   3      166.63      120.37     15.52 o 
  -2   9   3     1316.73     1125.31     30.20 o 
  -1   9   3      373.58      327.60     19.37 o 
   0   9   3      501.57      350.82     39.15 o 
   1   9   3        5.59        3.64     12.31 o 
   2   9   3      793.39      825.29     25.93 o 
   3   9   3      588.09      601.20     24.36 o 
   4   9   3        0.57       -2.53     16.23 o 
   5   9   3      478.57      451.13     25.03 o 
   6   9   3       22.12       25.06     20.49 o 
   7   9   3     2785.84     2595.84     71.40 o 
   8   9   3     1314.98     1387.76     57.95 o 
   9   9   3        3.73       -9.96     23.21 o 
  10   9   3      141.56      138.58     27.49 o 
  11   9   3      141.41       91.38     28.63 o 
  12   9   3        5.24        4.52     33.29 o 
 -14  10   3        1.37        9.11     35.12 o 
 -13  10   3       81.56       80.99     33.33 o 
 -12  10   3        9.45        1.19     27.06 o 
 -11  10   3        2.91        0.85     25.38 o 
 -10  10   3        1.71        0.68     21.62 o 
  -9  10   3      113.74      104.88     22.32 o 
  -8  10   3       51.34       49.31     19.40 o 
  -7  10   3       16.70       15.57     17.33 o 
  -6  10   3     1012.78      945.49     30.61 o 
  -5  10   3      101.84       58.71     14.37 o 
  -4  10   3     1440.45     1435.82     30.16 o 
  -3  10   3     1291.00     1320.70     33.95 o 
  -2  10   3     1384.57     1539.32     36.73 o 
  -1  10   3     5413.72     5717.68     84.06 o 
   0  10   3      190.28      145.52     17.83 o 
   1  10   3      658.58      677.05     25.67 o 
   2  10   3      184.26      158.91     18.10 o 
   3  10   3      780.51      807.68     37.20 o 
   4  10   3       65.85       69.95     25.01 o 
   5  10   3      245.46      232.10     23.51 o 
   6  10   3       45.10       17.70     21.05 o 
   7  10   3       40.12       46.56     23.15 o 
   8  10   3      600.90      627.29     31.65 o 
   9  10   3       91.92       64.68     24.50 o 
  10  10   3        1.29        8.47     25.23 o 
  11  10   3        1.42       15.36     29.61 o 
 -13  11   3      310.31      335.06     40.46 o 
 -12  11   3       92.36       83.58     31.93 o 
 -11  11   3      381.15      425.61     33.57 o 
 -10  11   3      692.28      718.46     44.66 o 
  -9  11   3        1.39       -3.09     21.27 o 
  -8  11   3      748.66      740.91     31.75 o 
  -7  11   3       23.64       13.60     19.13 o 
  -6  11   3      624.94      649.81     25.40 o 
  -5  11   3     1601.21     1618.52     49.13 o 
  -4  11   3      563.87      523.35     21.14 o 
  -3  11   3      701.62      725.38     44.04 o 
  -2  11   3      201.79      180.05     19.66 o 
  -1  11   3       66.30       82.21     17.18 o 
   0  11   3     1046.59      782.24    175.48 o 
   1  11   3     1704.26     1751.77     50.08 o 
   2  11   3      356.36      399.05     22.74 o 
   3  11   3      312.39      426.08     32.71 o 
   4  11   3      141.59       98.89     28.67 o 
   5  11   3      471.96      435.51     35.87 o 
   6  11   3     2031.63     2172.39     52.17 o 
   7  11   3      447.82      484.69     35.48 o 
   8  11   3     2047.63     2060.47     55.85 o 
   9  11   3       28.12       24.72     26.23 o 
  10  11   3      207.00      220.37     30.51 o 
  11  11   3       96.03       57.74     31.55 o 
 -13  12   3        2.13       12.12     35.73 o 
 -12  12   3       62.14       58.35     32.13 o 
 -11  12   3       99.90       87.04     29.27 o 
 -10  12   3       32.36       24.95     24.85 o 
  -9  12   3      104.81       61.13     24.44 o 
  -8  12   3        1.19        1.21     22.05 o 
  -7  12   3      975.04     1024.11     40.32 o 
  -6  12   3        0.67        2.19     24.21 o 
  -5  12   3      135.20      124.71     20.53 o 
  -4  12   3      241.65      209.09     25.23 o 
  -3  12   3       51.56       37.76     17.85 o 
  -2  12   3       51.15       40.27     18.85 o 
  -1  12   3      356.19      357.11     24.21 o 
   0  12   3      796.29      679.94    230.55 o 
   1  12   3       16.29       18.99     18.86 o 
   2  12   3        2.36       10.87     18.29 o 
   3  12   3       93.89       68.00     28.01 o 
   4  12   3        2.41       -2.85     29.56 o 
   5  12   3       17.97       10.93     30.58 o 
   6  12   3       11.72       12.58     32.72 o 
   7  12   3      204.90      163.79     29.51 o 
   8  12   3       59.29       60.75     29.62 o 
   9  12   3      305.64      288.29     31.64 o 
  10  12   3       20.48        2.07     28.60 o 
 -12  13   3        7.73       -5.42     32.51 o 
 -11  13   3      207.11      181.19     33.66 o 
 -10  13   3      713.94      771.31     39.77 o 
  -9  13   3       13.02        7.97     25.72 o 
  -8  13   3      888.59      968.59     37.66 o 
  -7  13   3       44.46       30.76     28.34 o 
  -6  13   3       94.86       83.22     27.61 o 
  -5  13   3      568.58      560.57     31.06 o 
  -4  13   3        0.95       -2.63     21.08 o 
  -3  13   3      741.86      778.93     33.91 o 
  -2  13   3        2.64        5.01     19.66 o 
  -1  13   3       90.19       77.42     26.79 o 
   0  13   3      333.81      242.44     88.25 o 
   1  13   3      128.47      108.53     23.92 o 
   2  13   3       25.46       45.05     27.34 o 
   3  13   3      350.72      452.83     38.11 o 
   4  13   3      715.94      717.28     44.66 o 
   5  13   3      525.21      236.83    182.17 o 
   6  13   3      866.83      921.54     52.57 o 
   7  13   3      187.44      125.50     42.45 o 
   8  13   3      753.24      707.64     52.29 o 
   9  13   3       70.12       57.68     32.34 o 
  10  13   3      129.10      122.74     33.15 o 
 -12  14   3       68.63       29.69     34.58 o 
 -11  14   3      200.92      209.82     34.27 o 
 -10  14   3       34.24       41.34     28.66 o 
  -9  14   3      233.10      298.25     64.98 o 
  -8  14   3       90.44       67.12     33.03 o 
  -7  14   3      115.92       94.89     31.83 o 
  -6  14   3     2037.00     2159.76    152.63 o 
  -5  14   3        2.30        0.51     27.25 o 
  -4  14   3     2394.56     2428.24     86.27 o 
  -3  14   3      130.70      107.85     34.13 o 
  -2  14   3     1398.99     1565.76     96.40 o 
  -1  14   3     1012.24     1116.86     47.69 o 
   0  14   3     1547.66      997.67    379.30 o 
   1  14   3     1397.48     1529.68     42.95 o 
   2  14   3       28.41       -1.62     29.70 o 
   3  14   3       21.97       18.24     31.52 o 
   4  14   3       67.10       25.86     34.09 o 
   5  14   3        3.05       22.05     35.25 o 
   6  14   3       47.25       59.22     37.99 o 
   7  14   3      203.31      227.00     45.01 o 
   8  14   3        0.37       -0.16     44.66 o 
   9  14   3      244.25      208.80     37.94 o 
 -11  15   3       49.88       33.64     35.13 o 
 -10  15   3      170.41      155.67     40.16 o 
  -9  15   3       13.17       11.31     39.51 o 
  -8  15   3      590.67      705.42     50.92 o 
  -7  15   3       14.88       22.87     32.54 o 
  -6  15   3      981.07      930.75     48.25 o 
  -5  15   3      302.20      282.16     34.73 o 
  -4  15   3      159.98      183.95     28.73 o 
  -3  15   3        8.86        6.34     28.96 o 
  -2  15   3       48.90       32.72     25.20 o 
  -1  15   3     1058.86     1110.58     50.28 o 
   0  15   3       67.08       54.76     32.56 o 
   1  15   3      410.71      414.67     38.40 o 
   2  15   3       50.31        3.13     32.41 o 
   3  15   3      217.98      226.69     77.80 o 
   4  15   3      202.59      178.26     67.98 o 
   5  15   3      130.82      127.70     47.71 o 
   6  15   3       53.57       40.90     39.86 o 
   7  15   3        0.69       -6.46     42.80 o 
   8  15   3       68.41       32.31     79.90 o 
   9  15   3        1.65       17.66     98.27 o 
 -10  16   3       67.03       11.64     43.26 o 
  -9  16   3      394.73      424.97     85.20 o 
  -8  16   3       60.71       51.69     37.59 o 
  -7  16   3      617.40      677.12     49.13 o 
  -6  16   3       16.03        5.11     34.21 o 
  -5  16   3      149.55      120.09     35.67 o 
  -4  16   3        9.86       -0.09     27.82 o 
  -3  16   3      191.17      225.22     56.46 o 
  -2  16   3       19.31       22.07     34.06 o 
  -1  16   3     1167.43     1356.05    124.60 o 
   0  16   3        5.47        7.76     32.59 o 
   1  16   3     1871.53     1743.75    150.41 o 
   2  16   3      728.04      647.92     47.58 o 
   3  16   3      302.28      292.08     43.25 o 
   4  16   3      889.90      899.46     62.16 o 
   5  16   3        9.22        0.16     65.88 o 
   6  16   3      441.46      337.57     88.69 o 
   7  16   3      258.30      287.53     95.10 o 
   8  16   3        2.35        6.65     84.73 o 
  -9  17   3       23.59       19.29     44.87 o 
  -8  17   3        2.46       11.67     41.18 o 
  -7  17   3       40.55       37.22     40.23 o 
  -6  17   3      112.36       59.33     38.52 o 
  -5  17   3      189.39      187.87     38.56 o 
  -4  17   3       14.66        5.07     34.71 o 
  -3  17   3        5.62       -0.83     37.19 o 
  -2  17   3      133.21      147.36     39.80 o 
  -1  17   3        0.98        5.22     35.66 o 
   0  17   3       50.61       41.76     38.42 o 
   1  17   3      230.54      205.33     73.25 o 
   2  17   3       51.91       37.93     69.21 o 
   3  17   3      314.10      251.97     72.46 o 
   4  17   3       41.50       45.29     77.84 o 
   5  17   3       25.19       -3.25     81.32 o 
   6  17   3        2.27        6.57     86.39 o 
   7  17   3       19.47       25.97     92.49 o 
  -8  18   3       60.29       65.07     46.44 o 
  -7  18   3      328.05      400.78     76.22 o 
  -6  18   3      237.46      152.19     43.25 o 
  -5  18   3        0.61      -13.15     39.38 o 
  -4  18   3      588.57      643.25    116.56 o 
  -3  18   3      210.78      276.32     47.36 o 
  -2  18   3      176.26      190.90     44.00 o 
  -1  18   3      352.38      300.81     45.90 o 
   0  18   3       11.25       16.95     74.75 o 
   1  18   3      509.86      552.09     90.03 o 
   2  18   3       94.76      120.28     79.11 o 
   3  18   3        9.62       27.64     77.13 o 
   4  18   3       88.96       79.74     75.70 o 
   5  18   3       21.04        3.01     87.82 o 
   6  18   3      312.71      441.31    106.58 o 
  -7  19   3        6.64       -1.86     45.57 o 
  -6  19   3       84.39      125.23     43.05 o 
  -5  19   3      272.34      343.63     50.72 o 
  -4  19   3       49.80       28.91     40.37 o 
  -3  19   3       49.98       24.39     56.78 o 
  -2  19   3       82.58       82.82     46.20 o 
  -1  19   3        9.01       -6.84     43.71 o 
   0  19   3      295.31      281.43     86.63 o 
   1  19   3      381.07      378.59     90.75 o 
   2  19   3       71.76       69.13     85.05 o 
   3  19   3      301.78      339.16     93.84 o 
   4  19   3        3.51       12.19     87.66 o 
   5  19   3      121.43       65.33     95.18 o 
  -5  20   3        4.39       -0.45     44.67 o 
  -4  20   3      225.27      293.18     48.65 o 
  -3  20   3       89.47       49.17     60.97 o 
  -2  20   3       34.76       22.33     48.96 o 
  -1  20   3      158.66      212.54     90.99 o 
   0  20   3       10.73       29.06     85.92 o 
   1  20   3      130.40      100.01     91.94 o 
   2  20   3      118.00       72.53     89.88 o 
   3  20   3       62.19        9.42     90.83 o 
  -2  21   3      145.24      100.17     66.99 o 
  -1  21   3       43.34       81.48     95.50 o 
   0  21   3      135.96       89.72     96.85 o 
 -15   0   4      164.36      149.90     55.98 o 
 -14   0   4      704.41      783.63     68.26 o 
 -13   0   4       19.54       11.96     38.80 o 
 -12   0   4      262.20      253.24     43.71 o 
 -11   0   4     1375.30     1477.68     51.09 o 
 -10   0   4       53.54       65.69     22.54 o 
  -9   0   4      798.93      830.45     58.95 o 
  -8   0   4     3315.81     3607.88     74.75 o 
  -7   0   4     2795.60     2048.00     66.52 o 
  -6   0   4    15787.95    15919.49    235.20 o 
  -5   0   4     1417.49     1428.03     42.72 o 
  -4   0   4     3302.55     3189.57     65.65 o 
  -3   0   4      309.05      244.95     12.26 o 
  -2   0   4     2044.76     1741.93     51.38 o 
  -1   0   4     4099.98     3943.20     71.84 o 
   0   0   4      355.84      317.09     25.66 o 
   1   0   4      895.80     1152.17     26.77 o 
   2   0   4     4757.35     4275.09     60.52 o 
   3   0   4      883.82      843.31     54.24 o 
   4   0   4     2043.64     2007.09     59.03 o 
   5   0   4     1667.96     1706.79     38.14 o 
   6   0   4     3620.11     3751.15     62.33 o 
   7   0   4     4817.95     4758.02     91.68 o 
   8   0   4       84.98       28.72     24.94 o 
   9   0   4      363.50      305.92    192.50 o 
  10   0   4     1120.77     1130.94     66.52 o 
  11   0   4      828.92      893.62     66.28 o 
  12   0   4      181.54      194.32     54.64 o 
 -15   1   4       35.04       46.28     41.42 o 
 -14   1   4       36.25       24.64     34.18 o 
 -13   1   4       72.29       42.74     32.64 o 
 -12   1   4       57.32       55.16     24.51 o 
 -11   1   4      305.54      324.34     21.90 o 
 -10   1   4        9.92       18.91     16.21 o 
  -9   1   4       69.70       80.20     15.30 o 
  -8   1   4       28.16       29.58     13.17 o 
  -7   1   4     9972.18    10422.99    133.59 o 
  -6   1   4     3328.34     3617.56    100.45 o 
  -5   1   4     2201.18     2147.74     32.63 o 
  -4   1   4       52.88       56.35      9.69 o 
  -3   1   4      198.30      180.94      9.49 o 
  -2   1   4       38.03       33.03      5.73 o 
  -1   1   4       41.84       33.46      6.11 o 
   0   1   4      499.95      464.90     15.46 o 
   1   1   4     1426.88     1556.57     20.31 o 
   2   1   4      209.89      228.03     10.57 o 
   3   1   4      581.30      714.66     17.03 o 
   4   1   4      139.43      126.78     10.90 o 
   5   1   4      502.81      542.94     17.77 o 
   6   1   4       96.94      118.45     15.75 o 
   7   1   4       23.34        8.92     14.42 o 
   8   1   4       45.77       29.30     17.52 o 
   9   1   4      105.91       91.61     21.17 o 
  10   1   4      118.61       80.87     25.46 o 
  11   1   4        0.67       -0.64     32.98 o 
  12   1   4       22.90        3.68     38.52 o 
 -15   2   4      121.66       70.68     41.01 o 
 -14   2   4      319.92      424.18     79.90 o 
 -13   2   4      213.55      144.58     32.14 o 
 -12   2   4      650.03      784.95     34.06 o 
 -11   2   4     1656.34     1671.11     50.68 o 
 -10   2   4      257.94      255.51     19.68 o 
  -9   2   4      835.75      948.63     52.27 o 
  -8   2   4     1179.69     1260.99     41.38 o 
  -7   2   4     2108.91     2185.01     63.54 o 
  -6   2   4       15.60        8.62     10.25 o 
  -5   2   4      293.19      335.33     33.02 o 
  -4   2   4     5476.01     5500.36     72.78 o 
  -3   2   4     1219.60     1112.55     25.90 o 
  -2   2   4     2162.22     2132.52     38.59 o 
  -1   2   4     1363.86     1219.35     31.49 o 
   0   2   4     2534.18     2625.10     31.33 o 
   1   2   4     8029.28     8169.38     79.31 o 
   2   2   4    19645.87    21001.83    190.59 o 
   3   2   4      151.78      168.44     10.06 o 
   4   2   4     3060.84     2976.04     44.70 o 
   5   2   4     1119.95     1093.24     23.31 o 
   6   2   4     3123.80     3130.33     66.53 o 
   7   2   4     1670.75     1731.20     41.22 o 
   8   2   4      100.93       79.38     18.20 o 
   9   2   4      263.75      299.90     27.44 o 
  10   2   4      178.00      214.15     27.88 o 
  11   2   4        1.11        8.39     33.51 o 
  12   2   4       99.26      123.42     40.71 o 
 -15   3   4        0.54        9.76     38.95 o 
 -14   3   4        3.18        0.67     33.90 o 
 -13   3   4      269.88      279.89     36.35 o 
 -12   3   4        2.93       -2.98     23.22 o 
 -11   3   4      508.70      497.22     28.31 o 
 -10   3   4       64.88       38.65     16.81 o 
  -9   3   4      168.44      197.66     16.91 o 
  -8   3   4      397.05      407.36     55.71 o 
  -7   3   4      793.46      746.64     20.92 o 
  -6   3   4     1359.49     1418.59     27.25 o 
  -5   3   4     2466.94     2235.09     66.69 o 
  -4   3   4     7688.50     8007.03     88.14 o 
  -3   3   4        6.01        1.53      6.45 o 
  -2   3   4      558.97      550.26     19.60 o 
  -1   3   4      656.78      765.73     22.45 o 
   0   3   4     4565.05     4680.51     62.45 o 
   1   3   4       74.93      134.93     17.24 o 
   2   3   4       43.72       44.34      7.96 o 
   3   3   4      687.83      633.78     15.08 o 
   4   3   4      858.20      880.77     23.93 o 
   5   3   4       58.66       51.51     11.27 o 
   6   3   4      177.76      139.65     39.16 o 
   7   3   4      327.38      288.62     22.71 o 
   8   3   4      305.68      307.80     21.50 o 
   9   3   4      398.26      374.62     27.48 o 
  10   3   4       61.11       30.57     23.63 o 
  11   3   4       81.47       85.07     29.47 o 
  12   3   4        6.85       14.36     37.35 o 
 -15   4   4        2.69       -0.36     36.92 o 
 -14   4   4      131.01      100.55     37.08 o 
 -13   4   4      198.10      198.95     34.01 o 
 -12   4   4      274.26      310.86     28.39 o 
 -11   4   4       61.42       52.05     22.03 o 
 -10   4   4        0.98        1.01     18.45 o 
  -9   4   4        2.88        1.10     15.05 o 
  -8   4   4      226.01      202.85     46.20 o 
  -7   4   4        0.79        1.78     11.90 o 
  -6   4   4      232.80      218.88     13.64 o 
  -5   4   4       50.89       41.05      9.09 o 
  -4   4   4     1149.39     1289.28     20.85 o 
  -3   4   4     1279.75     1363.36     23.00 o 
  -2   4   4     2315.36     2567.88     43.84 o 
  -1   4   4     2442.58     2449.71     43.54 o 
   0   4   4      282.87      304.23     11.10 o 
   1   4   4     2350.61     2540.60     40.57 o 
   2   4   4      498.46      471.78     12.58 o 
   3   4   4        0.36       -0.12      8.40 o 
   4   4   4     2561.20     2660.25     44.64 o 
   5   4   4       10.01        5.66     11.75 o 
   6   4   4      626.31      608.63     20.87 o 
   7   4   4      526.27      516.76     21.29 o 
   8   4   4      125.85       86.37     20.80 o 
   9   4   4        2.31        2.90     23.14 o 
  10   4   4      287.18      301.54     30.17 o 
  11   4   4        0.82        3.87     29.23 o 
  12   4   4        2.54       -6.74     39.18 o 
 -15   5   4      118.03       99.49     41.79 o 
 -14   5   4      156.82      126.08     40.28 o 
 -13   5   4      265.06      259.72     48.34 o 
 -12   5   4      171.09      201.38     26.37 o 
 -11   5   4      607.41      604.19     30.72 o 
 -10   5   4      246.28      234.77     23.10 o 
  -9   5   4      465.31      450.14     21.31 o 
  -8   5   4      330.70      349.62     21.26 o 
  -7   5   4      354.96      392.85     17.98 o 
  -6   5   4      204.79      213.33     19.90 o 
  -5   5   4     1933.96     1935.40     28.09 o 
  -4   5   4     2777.07     2703.48     48.92 o 
  -3   5   4      573.13      666.24     15.13 o 
  -2   5   4     1123.98     1151.39     67.58 o 
  -1   5   4      841.70      822.36     16.88 o 
   0   5   4      886.29      828.39     18.17 o 
   1   5   4      684.99      623.31     22.31 o 
   2   5   4      588.44      718.90     26.85 o 
   3   5   4     3773.23     3814.59     43.16 o 
   4   5   4     1120.89     1222.41     24.54 o 
   5   5   4       58.83       50.04     12.74 o 
   6   5   4      194.77      202.76     16.33 o 
   7   5   4      256.49      262.41     19.23 o 
   8   5   4      461.01      533.55     31.11 o 
   9   5   4      274.09      246.18     47.16 o 
  10   5   4       63.67       83.86     28.19 o 
  11   5   4      469.84      461.20     37.68 o 
  12   5   4       17.77       13.15     40.28 o 
 -15   6   4        5.22       -2.70     40.67 o 
 -14   6   4       38.31       12.45     32.32 o 
 -13   6   4       37.82       33.16     27.12 o 
 -12   6   4        2.39        5.30     24.58 o 
 -11   6   4      619.69      536.58     30.63 o 
 -10   6   4      204.59      188.68     26.98 o 
  -9   6   4     1628.01     1692.18     65.00 o 
  -8   6   4       99.39       84.23     23.70 o 
  -7   6   4     1094.18     1113.28     40.67 o 
  -6   6   4        6.72       11.74     10.23 o 
  -5   6   4      956.68      986.38     20.13 o 
  -4   6   4     1238.51     1344.09     28.24 o 
  -3   6   4      204.23      263.61     20.46 o 
  -2   6   4       30.55       30.28     13.31 o 
  -1   6   4       67.41       37.84      9.22 o 
   0   6   4     1147.33     1251.51     24.11 o 
   1   6   4      606.74      555.95     54.52 o 
   2   6   4      294.27      273.29     14.91 o 
   3   6   4      321.83      333.15     26.78 o 
   4   6   4       62.74       53.90     11.31 o 
   5   6   4       29.39       21.14     13.43 o 
   6   6   4      547.48      579.78     25.16 o 
   7   6   4       11.40       -2.64     17.96 o 
   8   6   4      362.95      376.60     28.84 o 
   9   6   4       15.46       24.42     22.20 o 
  10   6   4       13.85       25.23     26.37 o 
  11   6   4       70.19       51.83     31.31 o 
  12   6   4        7.42        5.15     32.33 o 
 -14   7   4       62.36       61.29     33.58 o 
 -13   7   4      311.87      322.87     39.73 o 
 -12   7   4      211.69      230.65     28.81 o 
 -11   7   4       49.55       43.86     24.40 o 
 -10   7   4     2075.69     2165.73     50.61 o 
  -9   7   4        3.86        3.53     18.47 o 
  -8   7   4     2238.79     2254.89     58.52 o 
  -7   7   4      601.65      709.38     26.34 o 
  -6   7   4      232.57      252.79     15.69 o 
  -5   7   4     4769.81     4701.05     53.09 o 
  -4   7   4     2292.89     2136.69     59.04 o 
  -3   7   4      536.06      448.24     20.40 o 
  -2   7   4      868.02      800.09     25.35 o 
  -1   7   4        7.37        1.91     10.25 o 
   0   7   4      630.61      602.47     24.91 o 
   1   7   4     1614.76     1684.10     31.76 o 
   2   7   4       71.50       84.26     13.41 o 
   3   7   4     1458.46     1513.14     34.80 o 
   4   7   4       99.18      106.54     15.15 o 
   5   7   4       10.88        9.75     15.30 o 
   6   7   4      722.17      781.63     28.13 o 
   7   7   4       23.69        7.06     19.20 o 
   8   7   4     1162.22     1286.26     64.76 o 
   9   7   4       86.27       43.83     24.63 o 
  10   7   4       15.87       20.69     28.44 o 
  11   7   4      171.41      231.83     42.66 o 
 -14   8   4       29.77       34.30     33.27 o 
 -13   8   4       13.25       10.82     28.69 o 
 -12   8   4       23.01       29.30     26.75 o 
 -11   8   4      507.15      477.30     31.16 o 
 -10   8   4      851.10      868.16     43.42 o 
  -9   8   4      849.42      866.03     32.28 o 
  -8   8   4      296.07      241.37     53.14 o 
  -7   8   4      842.38      832.78     24.67 o 
  -6   8   4      496.57      489.02     19.81 o 
  -5   8   4        0.10        6.56     10.94 o 
  -4   8   4      421.52      426.74     28.37 o 
  -3   8   4     3545.14     3634.75     60.14 o 
  -2   8   4      271.18      308.43     40.46 o 
  -1   8   4     3830.31     4010.01    100.99 o 
   0   8   4      321.23      299.90     18.28 o 
   1   8   4     1189.50     1284.92     27.57 o 
   2   8   4     1856.35     1804.98     34.45 o 
   3   8   4       10.13       19.20     14.06 o 
   4   8   4       14.58       22.29     14.71 o 
   5   8   4        4.33        2.37     16.15 o 
   6   8   4        1.06        2.79     17.76 o 
   7   8   4      198.41      206.66     23.65 o 
   8   8   4      361.65      372.46     26.73 o 
   9   8   4      457.89      465.29     30.97 o 
  10   8   4      301.02      315.72     46.58 o 
  11   8   4        1.11       -5.16     31.17 o 
 -14   9   4        2.98        3.28     35.15 o 
 -13   9   4      269.85      264.90     40.10 o 
 -12   9   4       18.88       13.15     27.82 o 
 -11   9   4      136.14      118.27     26.73 o 
 -10   9   4      322.17      362.06     27.43 o 
  -9   9   4      134.42      107.19     22.12 o 
  -8   9   4      761.01      683.92    117.66 o 
  -7   9   4      685.40      672.29     32.32 o 
  -6   9   4        2.94       -4.15     14.03 o 
  -5   9   4     2772.96     2761.67     38.15 o 
  -4   9   4      277.99      294.78     18.14 o 
  -3   9   4     1264.93     1229.11     33.50 o 
  -2   9   4      143.78      166.74     18.67 o 
  -1   9   4       73.08       65.80     16.99 o 
   0   9   4        6.93        1.05     13.26 o 
   1   9   4      796.32      894.87     24.53 o 
   2   9   4       80.30       61.89     14.73 o 
   3   9   4       14.19        8.20     17.30 o 
   4   9   4      563.14      567.92     28.22 o 
   5   9   4      436.17      414.13     28.37 o 
   6   9   4     1152.70     1096.20     47.36 o 
   7   9   4      626.45      658.78     36.73 o 
   8   9   4      126.55      111.97     25.20 o 
   9   9   4      140.47      111.70     27.29 o 
  10   9   4        0.19      -10.25     33.81 o 
  11   9   4       88.82      113.20     45.19 o 
 -13  10   4        2.96        6.58     31.73 o 
 -12  10   4      348.87      387.53     35.42 o 
 -11  10   4      400.63      393.29     31.51 o 
 -10  10   4       13.72       19.11     23.19 o 
  -9  10   4      161.53      196.15     25.40 o 
  -8  10   4      678.08      587.58    122.81 o 
  -7  10   4      116.80      120.78     18.02 o 
  -6  10   4     2631.06     2629.18     63.09 o 
  -5  10   4      109.82       89.70     19.90 o 
  -4  10   4      507.47      494.61     21.30 o 
  -3  10   4     1029.14     1017.05     36.54 o 
  -2  10   4        5.70       19.01     17.41 o 
  -1  10   4     3367.94     3340.69     71.42 o 
   0  10   4      485.22      400.96     70.74 o 
   1  10   4     2710.56     2787.57     45.06 o 
   2  10   4     1913.14     1928.95     46.00 o 
   3  10   4       63.13       41.61     19.64 o 
   4  10   4      616.61      648.67     54.92 o 
   5  10   4      699.67      679.24     59.17 o 
   6  10   4     1611.28     1725.27     57.19 o 
   7  10   4     1675.84     1666.74     65.87 o 
   8  10   4      117.17      130.17     32.19 o 
   9  10   4      249.93      302.59     37.30 o 
  10  10   4      381.17      434.59     41.86 o 
 -13  11   4       10.38       -3.81     33.15 o 
 -12  11   4        0.90        6.73     30.00 o 
 -11  11   4       10.25        3.67     27.70 o 
 -10  11   4       43.53       39.21     25.32 o 
  -9  11   4       10.72       12.57     22.09 o 
  -8  11   4        3.74        5.82     21.74 o 
  -7  11   4        0.03       -0.91     19.75 o 
  -6  11   4        7.88       16.83     19.64 o 
  -5  11   4        1.89        6.84     19.26 o 
  -4  11   4       51.31       31.74     16.41 o 
  -3  11   4        0.39       -1.68     18.38 o 
  -2  11   4      211.41      240.57     22.45 o 
  -1  11   4      577.14      597.64     36.03 o 
   0  11   4      306.35      251.13     58.84 o 
   1  11   4      229.38      235.11     23.85 o 
   2  11   4      210.00      200.62     37.86 o 
   3  11   4        0.57        9.49     29.96 o 
   4  11   4       55.29       38.62     32.36 o 
   5  11   4        4.00       -4.47     34.24 o 
   6  11   4        6.35        1.01     24.84 o 
   7  11   4      105.16       52.12     28.72 o 
   8  11   4        1.86       -3.48     31.35 o 
   9  11   4       34.09       38.47     33.02 o 
  10  11   4        9.98       -0.75     37.64 o 
 -13  12   4       17.79       10.37     35.08 o 
 -12  12   4      118.58      116.00     34.79 o 
 -11  12   4      377.10      378.45     34.95 o 
 -10  12   4       66.32       25.48     26.60 o 
  -9  12   4      235.14      269.97     28.50 o 
  -8  12   4     1667.59     1685.67     60.52 o 
  -7  12   4      116.21      140.23     22.41 o 
  -6  12   4     3115.93     3102.10     62.08 o 
  -5  12   4       45.15       31.28     22.17 o 
  -4  12   4      903.52      911.02     59.49 o 
  -3  12   4     2108.39     2044.15     46.75 o 
  -2  12   4      919.61      949.85     33.28 o 
  -1  12   4     4541.67     4826.06    145.07 o 
   0  12   4      457.46      468.28     37.86 o 
   1  12   4     2111.07     2376.01     98.54 o 
   2  12   4      503.93      643.64     52.62 o 
   3  12   4      182.20      137.14     43.75 o 
   4  12   4      544.03      636.26     71.47 o 
   5  12   4        7.57        4.22     32.60 o 
   6  12   4        6.53      -10.18     36.17 o 
   7  12   4      390.09      351.67     35.66 o 
   8  12   4       65.95       77.67     31.48 o 
   9  12   4      311.41      335.18     42.01 o 
  10  12   4       83.65       59.73     41.73 o 
 -12  13   4       19.63        0.12     40.68 o 
 -11  13   4        2.45        2.39     39.89 o 
 -10  13   4       64.19       78.08     29.46 o 
  -9  13   4        0.18       -2.02     25.44 o 
  -8  13   4      154.25      155.00     34.79 o 
  -7  13   4       65.15      118.49     31.00 o 
  -6  13   4      148.31       99.42     29.48 o 
  -5  13   4        5.69       30.12     23.42 o 
  -4  13   4       39.89       27.02     22.20 o 
  -3  13   4       67.50       56.23     22.13 o 
  -2  13   4      711.26      705.63     33.71 o 
  -1  13   4      636.21      654.27     42.84 o 
   0  13   4       22.80        9.82     22.17 o 
   1  13   4      389.64      417.75     29.02 o 
   2  13   4        6.53        8.44     31.24 o 
   3  13   4       16.48       31.91     32.56 o 
   4  13   4      261.27      169.14     38.76 o 
   5  13   4        0.35        5.52     34.52 o 
   6  13   4      742.62      810.84     55.55 o 
   7  13   4       10.03        4.83     41.79 o 
   8  13   4      301.09      351.18     53.30 o 
   9  13   4       34.03       27.17     36.63 o 
 -11  14   4      196.80      197.78     48.79 o 
 -10  14   4        2.98       10.31     41.18 o 
  -9  14   4       35.13       32.03     37.57 o 
  -8  14   4      260.42      285.42    119.45 o 
  -7  14   4      267.87      232.40     57.61 o 
  -6  14   4        2.38       -1.68     31.58 o 
  -5  14   4       22.55       28.42     26.06 o 
  -4  14   4      287.64      255.24     29.22 o 
  -3  14   4      220.27      156.69     34.10 o 
  -2  14   4        8.79        2.89     23.33 o 
  -1  14   4      430.71      437.13     42.48 o 
   0  14   4       63.25       49.41     29.96 o 
   1  14   4     1640.90     1709.72     66.46 o 
   2  14   4      839.69      831.29     78.28 o 
   3  14   4       20.35       29.12     37.29 o 
   4  14   4      231.61      246.71     65.41 o 
   5  14   4      181.30      149.44     41.68 o 
   6  14   4       32.79       -2.16     43.19 o 
   7  14   4      132.03      133.58     46.95 o 
   8  14   4       57.45       41.58     47.27 o 
 -11  15   4        9.73       -5.55     47.09 o 
 -10  15   4      154.59      172.22     43.37 o 
  -9  15   4       64.31       24.43     38.81 o 
  -8  15   4      323.24      254.57     42.36 o 
  -7  15   4      439.08      321.22     44.50 o 
  -6  15   4     1473.35     1388.93     78.67 o 
  -5  15   4      217.50      246.03     30.65 o 
  -4  15   4       14.79        5.61     26.41 o 
  -3  15   4       27.95       -2.81     31.91 o 
  -2  15   4       95.76      138.69     28.07 o 
  -1  15   4      130.40      118.46     28.76 o 
   0  15   4      595.93      592.41     60.74 o 
   1  15   4      971.98     1187.86    119.85 o 
   2  15   4       40.84       39.09     36.94 o 
   3  15   4     1449.10     1498.80     93.36 o 
   4  15   4      401.78      351.07     47.54 o 
   5  15   4      170.61      112.73     42.96 o 
   6  15   4      266.42      288.47     53.20 o 
   7  15   4        3.05        8.56     46.53 o 
   8  15   4      190.17      132.96     51.75 o 
 -10  16   4       11.74       11.93     47.37 o 
  -9  16   4      155.23      121.06     45.79 o 
  -8  16   4      155.36      107.79     65.72 o 
  -7  16   4        5.93        9.56     40.33 o 
  -6  16   4       41.54       13.96     37.05 o 
  -5  16   4      419.57      405.27     44.21 o 
  -4  16   4       89.69       66.24     31.30 o 
  -3  16   4       11.13        4.02     36.14 o 
  -2  16   4        6.20       14.89     35.61 o 
  -1  16   4       90.15       97.19     30.45 o 
   0  16   4       91.58       30.13     40.16 o 
   1  16   4       38.00       26.94     40.95 o 
   2  16   4       32.47       21.85     42.15 o 
   3  16   4        1.91        1.77     40.77 o 
   4  16   4        0.08       -3.37     42.84 o 
   5  16   4       82.75       56.94     44.08 o 
   6  16   4        0.07       -3.45     45.16 o 
   7  16   4       99.76      106.08     51.56 o 
  -9  17   4       69.56       72.10     47.27 o 
  -8  17   4      457.35      462.43     52.47 o 
  -7  17   4      550.23      594.01     60.66 o 
  -6  17   4        1.84       12.83     39.58 o 
  -5  17   4      282.19      275.62     44.22 o 
  -4  17   4      186.07      149.99     34.24 o 
  -3  17   4       72.66       65.92     41.24 o 
  -2  17   4      622.18      680.93     52.02 o 
  -1  17   4       22.52       19.38     32.27 o 
   0  17   4      368.35      411.53    126.14 o 
   1  17   4      430.48      512.32     51.13 o 
   2  17   4        6.83       -2.22     43.60 o 
   3  17   4      231.45      248.01     49.41 o 
   4  17   4        1.45       -8.03     48.29 o 
   5  17   4       92.28      102.48     52.33 o 
   6  17   4      147.26      142.03     55.15 o 
  -8  18   4       60.74       50.03     49.45 o 
  -7  18   4        3.01      -12.89     42.79 o 
  -6  18   4       47.52       53.85     44.32 o 
  -5  18   4      291.99      282.63     46.36 o 
  -4  18   4       28.10        8.32     40.80 o 
  -3  18   4      251.43      263.04     48.17 o 
  -2  18   4       21.59        2.13     43.24 o 
  -1  18   4       77.58       33.58     76.65 o 
   0  18   4      112.43      103.60     50.75 o 
   1  18   4        1.03      -15.80     48.55 o 
   2  18   4       72.20       32.01     48.49 o 
   3  18   4       28.64        4.61     47.93 o 
   4  18   4        0.17       -3.49     52.87 o 
   5  18   4        3.46       -8.72     50.76 o 
  -6  19   4       55.43       35.62     47.10 o 
  -5  19   4      162.73      147.39     46.47 o 
  -4  19   4       48.43       52.69     42.13 o 
  -3  19   4       24.06        4.97     47.13 o 
  -2  19   4      306.93      338.46     52.67 o 
  -1  19   4       53.69        8.79     84.02 o 
   0  19   4      296.65      344.59     77.09 o 
   1  19   4      175.96      261.98     56.57 o 
   2  19   4        1.76       -9.53     54.95 o 
   3  19   4      160.67      225.83     57.73 o 
  -4  20   4      293.80      219.71     48.67 o 
  -3  20   4      435.70      449.86     73.33 o 
  -2  20   4       79.27       64.46     90.75 o 
  -1  20   4      343.91      292.83     98.27 o 
   0  20   4        0.30        3.56     89.01 o 
   1  20   4      183.15      142.80     60.39 o 
 -15   1   5       68.85       65.29     41.39 o 
 -14   1   5        3.23       13.87     36.86 o 
 -13   1   5      915.49      902.69     49.63 o 
 -12   1   5      198.80      193.02     28.33 o 
 -11   1   5      699.94      713.00     27.78 o 
 -10   1   5      264.10      340.26     23.00 o 
  -9   1   5       15.63       13.14     15.76 o 
  -8   1   5        2.86        1.06     14.13 o 
  -7   1   5      312.59      303.63     16.80 o 
  -6   1   5        1.31        4.68     11.45 o 
  -5   1   5      598.39      554.56     17.03 o 
  -4   1   5     2329.18     2246.63     30.07 o 
  -3   1   5       10.98       13.00      7.81 o 
  -2   1   5     6122.97     6110.27     61.45 o 
  -1   1   5        3.18       -1.98      7.57 o 
   0   1   5     4135.81     4150.13     81.21 o 
   1   1   5     6997.90     6381.21     67.61 o 
   2   1   5      254.31      238.48     11.15 o 
   3   1   5     2343.42     2361.95     33.32 o 
   4   1   5     4158.64     4407.75     60.26 o 
   5   1   5      355.38      316.04     32.16 o 
   6   1   5     1590.95     1690.87     33.08 o 
   7   1   5      155.81      167.56     20.15 o 
   8   1   5      291.47      325.21     24.21 o 
   9   1   5      116.40      136.13     23.95 o 
  10   1   5       25.39       13.87     28.83 o 
  11   1   5       14.37       36.21     36.53 o 
 -15   2   5        3.41       14.29     40.60 o 
 -14   2   5       20.90       10.73     37.12 o 
 -13   2   5       17.78       17.56     27.68 o 
 -12   2   5       47.55       42.72     25.33 o 
 -11   2   5      522.21      642.49     33.66 o 
 -10   2   5      589.27      614.62     25.52 o 
  -9   2   5       52.34       31.72     16.50 o 
  -8   2   5     1215.93     1260.46     30.04 o 
  -7   2   5       66.23       35.62     13.09 o 
  -6   2   5     1051.05     1109.05     28.62 o 
  -5   2   5      370.29      366.81     25.49 o 
  -4   2   5      111.02       86.74     13.70 o 
  -3   2   5      649.08      646.25     20.59 o 
  -2   2   5      314.67      282.89     37.26 o 
  -1   2   5        1.06        1.93     10.95 o 
   0   2   5      115.12      135.36     13.63 o 
   1   2   5       15.07       18.70      9.05 o 
   2   2   5      420.87      410.10     12.94 o 
   3   2   5      400.93      441.23     30.45 o 
   4   2   5      571.94      578.86     40.14 o 
   5   2   5      484.66      509.39     17.77 o 
   6   2   5       28.20       15.60     14.82 o 
   7   2   5      793.76      811.17     25.22 o 
   8   2   5      184.13      159.68     21.73 o 
   9   2   5       63.24       50.70     24.86 o 
  10   2   5       41.87       95.61     29.29 o 
  11   2   5       46.14       54.09     37.15 o 
 -15   3   5       39.48       38.98     41.05 o 
 -14   3   5       32.42       16.08     33.84 o 
 -13   3   5      112.74      134.38     29.89 o 
 -12   3   5       21.02       31.38     24.27 o 
 -11   3   5       22.85       17.72     21.92 o 
 -10   3   5      116.86      132.63     35.32 o 
  -9   3   5      703.78      647.65     31.13 o 
  -8   3   5       38.45       23.84     14.86 o 
  -7   3   5       40.81       28.17     13.47 o 
  -6   3   5      453.67      470.44     53.38 o 
  -5   3   5      144.07      135.57     11.58 o 
  -4   3   5     2458.79     2358.84     50.07 o 
  -3   3   5      304.53      343.07     15.27 o 
  -2   3   5     4002.89     3802.93     64.39 o 
  -1   3   5      174.06      152.82     16.53 o 
   0   3   5      783.56      684.64     39.07 o 
   1   3   5     3043.38     2869.69     45.46 o 
   2   3   5     1198.71     1214.85     24.61 o 
   3   3   5     1071.65     1094.56     22.62 o 
   4   3   5     1079.79     1062.08     21.69 o 
   5   3   5        4.51        5.49     13.50 o 
   6   3   5      134.13      133.19     16.88 o 
   7   3   5       99.18       91.55     27.52 o 
   8   3   5      308.71      271.14     50.87 o 
   9   3   5      155.90      182.19     34.78 o 
  10   3   5        1.82       -3.81     28.98 o 
  11   3   5        4.78        1.03     52.66 o 
 -15   4   5      136.59      116.59     42.34 o 
 -14   4   5      267.38      301.76     42.58 o 
 -13   4   5      748.02      774.53     66.00 o 
 -12   4   5       14.14        9.39     25.66 o 
 -11   4   5     2439.42     2605.44     69.96 o 
 -10   4   5     1021.20     1060.46     36.71 o 
  -9   4   5     1291.24     1306.16     37.77 o 
  -8   4   5      664.92      735.58     34.47 o 
  -7   4   5      463.98      452.59     19.31 o 
  -6   4   5     3283.13     3289.17     53.28 o 
  -5   4   5     3175.87     3226.31     77.69 o 
  -4   4   5     2000.32     2003.02     34.87 o 
  -3   4   5      997.50      953.70     46.48 o 
  -2   4   5     1214.72     1120.85     51.45 o 
  -1   4   5      216.16      203.56     18.53 o 
   0   4   5     2145.41     2358.17     46.22 o 
   1   4   5      350.33      336.85     29.56 o 
   2   4   5      781.67      685.32     73.00 o 
   3   4   5      843.32      766.03     34.51 o 
   4   4   5      882.44      926.88     23.83 o 
   5   4   5     1339.80     1376.92     71.83 o 
   6   4   5        7.25       -0.02     15.55 o 
   7   4   5      886.83      905.02     30.58 o 
   8   4   5      777.82      768.23     66.83 o 
   9   4   5        8.18       -3.73     31.79 o 
  10   4   5      614.73      679.54     72.97 o 
  11   4   5       80.31       60.91     43.53 o 
 -15   5   5       43.62       27.26     43.25 o 
 -14   5   5       29.31       33.49     33.16 o 
 -13   5   5      139.63       90.52     29.65 o 
 -12   5   5       86.22       62.04     26.29 o 
 -11   5   5        2.77        2.25     23.18 o 
 -10   5   5      487.14      514.36     35.20 o 
  -9   5   5      472.33      474.78     23.23 o 
  -8   5   5      250.81      241.33     18.62 o 
  -7   5   5      381.24      355.75     18.32 o 
  -6   5   5       99.80       94.25     12.06 o 
  -5   5   5        2.06        1.51     10.15 o 
  -4   5   5     1736.14     1633.92     41.91 o 
  -3   5   5       92.01       75.80     15.79 o 
  -2   5   5       20.97       23.32     15.07 o 
  -1   5   5      365.99      367.23     21.07 o 
   0   5   5        5.77        2.71     14.93 o 
   1   5   5     1141.29     1146.96     82.30 o 
   2   5   5       40.76       28.28     14.40 o 
   3   5   5       37.70       33.77     13.12 o 
   4   5   5        2.88        5.64     14.02 o 
   5   5   5      137.96      118.00     21.22 o 
   6   5   5       61.61       55.20     21.28 o 
   7   5   5       33.45       24.76     20.91 o 
   8   5   5       49.74       24.78     26.77 o 
   9   5   5       77.67       68.81     33.29 o 
  10   5   5       78.50       50.29     39.10 o 
  11   5   5        1.67       -1.41     39.75 o 
 -14   6   5        3.73        5.80     31.79 o 
 -13   6   5      893.82     1013.16     43.44 o 
 -12   6   5       33.21        4.74     26.70 o 
 -11   6   5      930.81      868.21     68.91 o 
 -10   6   5     1069.18     1079.24     36.55 o 
  -9   6   5      300.76      311.74     21.23 o 
  -8   6   5     2141.71     2277.35     41.74 o 
  -7   6   5      289.55      319.50     18.56 o 
  -6   6   5     3284.66     3485.01     51.30 o 
  -5   6   5     7252.87     7485.52     90.27 o 
  -4   6   5      532.52      459.44     19.54 o 
  -3   6   5     6397.60     6819.13    189.93 o 
  -2   6   5       87.70       52.57     16.79 o 
  -1   6   5      683.84      701.56     54.17 o 
   0   6   5      213.96      221.85     20.02 o 
   1   6   5      345.31      364.44     37.73 o 
   2   6   5      223.55      192.77     21.47 o 
   3   6   5      433.04      448.29     31.92 o 
   4   6   5     1006.91      977.79     28.90 o 
   5   6   5       66.53       29.30     18.28 o 
   6   6   5      147.01      161.80     22.39 o 
   7   6   5      630.15      761.01     73.32 o 
   8   6   5      938.27     1096.22     88.85 o 
   9   6   5       12.80        0.82     31.47 o 
  10   6   5      623.05      650.00     47.91 o 
  11   6   5       29.96       12.26     44.09 o 
 -14   7   5       11.90        4.22     34.34 o 
 -13   7   5       29.65        5.50     30.27 o 
 -12   7   5       11.13       13.91     26.30 o 
 -11   7   5        4.30        5.06     24.62 o 
 -10   7   5       40.83       60.48     23.08 o 
  -9   7   5        9.18        7.92     18.05 o 
  -8   7   5       23.45       13.71     16.65 o 
  -7   7   5      382.64      381.95     24.78 o 
  -6   7   5      126.29      107.16     17.26 o 
  -5   7   5      347.96      363.77     18.55 o 
  -4   7   5      805.21      834.18     30.17 o 
  -3   7   5      878.75      939.01     39.02 o 
  -2   7   5      247.52      248.48     22.38 o 
  -1   7   5       36.36       17.64     16.70 o 
   0   7   5      174.27      134.20     25.03 o 
   1   7   5     2133.22     2074.65     59.27 o 
   2   7   5      214.01      215.26     22.36 o 
   3   7   5      315.87      328.35     37.88 o 
   4   7   5      304.63      298.51     24.35 o 
   5   7   5     1992.66     1992.36     63.28 o 
   6   7   5      190.07      156.35     25.25 o 
   7   7   5        3.64       -4.57     24.89 o 
   8   7   5      752.05      794.05     41.83 o 
   9   7   5      151.82      137.50     33.78 o 
  10   7   5       17.78       28.20     40.59 o 
 -14   8   5      114.52      103.10     43.62 o 
 -13   8   5      102.73      117.06     40.98 o 
 -12   8   5      410.86      418.64     43.27 o 
 -11   8   5      815.23      890.35     50.25 o 
 -10   8   5      153.13      136.79     34.35 o 
  -9   8   5        4.64       17.38     27.80 o 
  -8   8   5     1120.31     1208.74     39.09 o 
  -7   8   5      164.41      113.80     21.70 o 
  -6   8   5      971.52      998.85     61.59 o 
  -5   8   5        1.06        8.63     15.15 o 
  -4   8   5      204.02      185.33     20.42 o 
  -3   8   5      169.12      130.53     19.65 o 
  -2   8   5       68.41       46.78     17.42 o 
  -1   8   5      715.14      741.67     28.85 o 
   0   8   5       53.52       31.20     17.82 o 
   1   8   5        8.78        1.55     18.26 o 
   2   8   5      430.85      476.77     28.06 o 
   3   8   5      107.09      150.32     40.39 o 
   4   8   5     2327.72     2359.58    137.39 o 
   5   8   5     2307.14     2327.89     56.41 o 
   6   8   5       98.95       47.89     26.95 o 
   7   8   5      848.13      833.13     42.63 o 
   8   8   5       76.51       16.27     29.10 o 
   9   8   5       19.63       38.99     32.69 o 
  10   8   5      116.65      197.05     51.51 o 
 -13   9   5      655.63      593.09     50.35 o 
 -12   9   5      235.49      197.95     43.24 o 
 -11   9   5        0.02       -2.88     33.65 o 
 -10   9   5      871.17      975.06    146.26 o 
  -9   9   5      487.12      508.34     82.43 o 
  -8   9   5      307.01      289.14     27.30 o 
  -7   9   5      869.52      824.98     32.89 o 
  -6   9   5      195.17      191.64     23.07 o 
  -5   9   5      821.54      799.68     66.39 o 
  -4   9   5       24.96       20.62     15.90 o 
  -3   9   5      518.92      622.84     52.42 o 
  -2   9   5      692.03      687.79     28.43 o 
  -1   9   5       59.48       39.94     19.34 o 
   0   9   5      367.86      365.93     24.99 o 
   1   9   5     1811.23     1836.28     46.28 o 
   2   9   5        8.28        7.20     20.93 o 
   3   9   5     2420.17     2452.46    141.55 o 
   4   9   5      487.27      420.09     39.93 o 
   5   9   5      329.45      364.27     42.49 o 
   6   9   5      743.51      743.80     38.52 o 
   7   9   5      281.50      280.62     34.71 o 
   8   9   5      185.02      200.15     36.10 o 
   9   9   5      483.48      599.58     44.61 o 
  10   9   5       23.58       39.74     42.39 o 
 -13  10   5       23.39       24.42     41.70 o 
 -12  10   5       15.00       19.65     37.89 o 
 -11  10   5      124.27      133.04     37.89 o 
 -10  10   5      250.59      185.68     38.28 o 
  -9  10   5       95.49       80.75     31.99 o 
  -8  10   5      761.34      761.58     41.90 o 
  -7  10   5       59.56       38.94     23.05 o 
  -6  10   5      981.59      978.25     78.61 o 
  -5  10   5      186.60      151.53     22.31 o 
  -4  10   5      163.52      148.96     19.34 o 
  -3  10   5      568.55      582.81     56.03 o 
  -2  10   5      424.97      392.01     25.17 o 
  -1  10   5      514.59      560.42     27.89 o 
   0  10   5      932.31      876.90     34.44 o 
   1  10   5        0.02       -0.72     20.86 o 
   2  10   5       82.56       78.55     31.39 o 
   3  10   5      130.47       77.75     31.64 o 
   4  10   5      688.51      695.98     48.31 o 
   5  10   5       14.06        7.05     37.72 o 
   6  10   5        9.27       -9.65     27.09 o 
   7  10   5      224.15      180.02     33.93 o 
   8  10   5       14.39        2.05     32.29 o 
   9  10   5      128.21      113.45     38.61 o 
 -13  11   5      138.79      124.44     52.46 o 
 -12  11   5       42.42       41.28     41.10 o 
 -11  11   5       11.90        7.16     38.89 o 
 -10  11   5      520.65      591.09     48.94 o 
  -9  11   5      239.53      283.76     37.88 o 
  -8  11   5      468.41      400.36     56.42 o 
  -7  11   5      296.39      311.77     27.74 o 
  -6  11   5        5.41        0.28     22.25 o 
  -5  11   5      834.22      898.71     35.64 o 
  -4  11   5      385.78      388.87     25.63 o 
  -3  11   5        0.28        4.91     19.74 o 
  -2  11   5        9.29       15.74     21.12 o 
  -1  11   5      292.62      284.35     26.85 o 
   0  11   5      491.79      428.09     92.47 o 
   1  11   5     1988.42     2202.81     54.71 o 
   2  11   5       33.28       28.33     32.30 o 
   3  11   5      113.06      147.58     49.41 o 
   4  11   5     1256.11     1316.47    104.96 o 
   5  11   5       11.08        5.45     35.99 o 
   6  11   5      510.67      564.72    171.04 o 
   7  11   5       76.44       60.81     31.48 o 
   8  11   5      191.88      191.79     37.90 o 
   9  11   5      536.80      527.78     68.91 o 
 -12  12   5        1.20       20.00     44.82 o 
 -11  12   5        0.27        5.12     39.71 o 
 -10  12   5        1.47      -12.73     36.25 o 
  -9  12   5       37.87       29.85     33.51 o 
  -8  12   5       16.45        7.24     31.31 o 
  -7  12   5        3.19        1.05     28.17 o 
  -6  12   5       11.01       10.27     24.02 o 
  -5  12   5      102.80       75.75     25.71 o 
  -4  12   5       57.92       38.95     23.89 o 
  -3  12   5      131.89      125.60     23.97 o 
  -2  12   5     1444.39     1387.54     43.01 o 
  -1  12   5      228.27      186.07     26.08 o 
   0  12   5      848.52      783.93     80.53 o 
   1  12   5      226.42      166.60     27.64 o 
   2  12   5      694.68      730.60     50.63 o 
   3  12   5      131.58       91.62     37.06 o 
   4  12   5      558.61      603.02     48.21 o 
   5  12   5       85.65       61.68     40.84 o 
   6  12   5      210.06      135.68     44.47 o 
   7  12   5       52.83       50.96     47.41 o 
   8  12   5        2.17       11.13     52.30 o 
 -12  13   5       72.94       88.05     48.21 o 
 -11  13   5        1.20       -8.62     39.26 o 
 -10  13   5        3.63        6.49     39.39 o 
  -9  13   5       23.52       39.98     39.36 o 
  -8  13   5       27.71       29.40     32.92 o 
  -7  13   5      378.42      460.19     40.31 o 
  -6  13   5        2.47        3.36     27.25 o 
  -5  13   5      180.51      209.35     29.66 o 
  -4  13   5      523.60      568.87     55.43 o 
  -3  13   5      282.07      267.74     28.32 o 
  -2  13   5      249.74      242.83     27.20 o 
  -1  13   5     1196.91     1302.67     44.19 o 
   0  13   5      198.76       79.00     42.13 o 
   1  13   5     1799.21     1905.74     70.00 o 
   2  13   5      132.29       53.91     38.50 o 
   3  13   5      645.05      645.99     64.18 o 
   4  13   5      636.34      642.57     94.19 o 
   5  13   5       65.65       36.50     42.12 o 
   6  13   5      174.86      172.02     46.35 o 
   7  13   5       35.92       32.16     48.43 o 
   8  13   5       10.66       -3.41     51.76 o 
 -11  14   5        4.79        1.05     46.47 o 
 -10  14   5      200.15      147.21     61.84 o 
  -9  14   5      377.69      402.09    125.00 o 
  -8  14   5     1037.34     1003.51     55.65 o 
  -7  14   5       48.56       19.69     35.78 o 
  -6  14   5     1614.99     1742.57     74.92 o 
  -5  14   5      414.17      414.73     34.80 o 
  -4  14   5       42.77       29.67     32.08 o 
  -3  14   5     1445.26     1451.95     57.12 o 
  -2  14   5       94.98       66.20     26.89 o 
  -1  14   5      832.95      850.23     39.31 o 
   0  14   5       76.00       37.51     28.26 o 
   1  14   5        0.05       -7.24     36.45 o 
   2  14   5      665.74      711.72     51.07 o 
   3  14   5      155.50      193.68     42.46 o 
   4  14   5      102.32       92.57     41.85 o 
   5  14   5        4.98        2.94     44.45 o 
   6  14   5       20.11       -6.22     46.72 o 
   7  14   5       48.72       52.67     50.19 o 
 -10  15   5      120.49      110.47     46.60 o 
  -9  15   5      128.41       57.19     42.66 o 
  -8  15   5      138.94      117.45     43.20 o 
  -7  15   5        1.11      -20.52     38.67 o 
  -6  15   5        7.00        7.89     34.30 o 
  -5  15   5       40.49       59.34     29.31 o 
  -4  15   5      193.10      190.85     31.82 o 
  -3  15   5      115.27       54.98     36.83 o 
  -2  15   5      620.24      669.94    112.24 o 
  -1  15   5      814.54      841.15     48.16 o 
   0  15   5      457.45      418.09     47.48 o 
   1  15   5      822.99      666.08     51.85 o 
   2  15   5       40.99       28.45     42.00 o 
   3  15   5      544.99      446.40     94.31 o 
   4  15   5        0.30        3.98     43.48 o 
   5  15   5       52.81       11.12     47.16 o 
   6  15   5       36.82       27.37     52.43 o 
  -9  16   5      271.67      338.11     93.72 o 
  -8  16   5        6.00       -2.13     42.52 o 
  -7  16   5       60.21       34.37     43.03 o 
  -6  16   5      119.19      100.79     42.89 o 
  -5  16   5      528.51      503.36     40.58 o 
  -4  16   5       66.27       36.08     32.42 o 
  -3  16   5      618.15      592.87     49.81 o 
  -2  16   5      204.77      110.56     40.51 o 
  -1  16   5      294.13      325.91     36.24 o 
   0  16   5     1430.48     1533.84     69.64 o 
   1  16   5       61.11       40.98     45.56 o 
   2  16   5     1027.64      983.14     66.00 o 
   3  16   5       35.78       70.49     46.10 o 
   4  16   5        8.12       12.77     45.65 o 
   5  16   5       62.02       80.89     50.12 o 
   6  16   5        0.44       -2.31     52.99 o 
  -8  17   5      213.48      154.63     48.79 o 
  -7  17   5        2.67       15.51     44.56 o 
  -6  17   5        0.25       -7.07     42.86 o 
  -5  17   5       26.43       33.22     41.06 o 
  -4  17   5       33.78       31.80     35.86 o 
  -3  17   5       34.18       11.58     41.50 o 
  -2  17   5        2.13        3.59     41.83 o 
  -1  17   5       35.65       14.45     46.07 o 
   0  17   5       30.47       26.82     45.11 o 
   1  17   5        3.92        8.81     46.96 o 
   2  17   5        0.07        8.19     50.58 o 
   3  17   5       54.80       23.29     51.91 o 
   4  17   5        0.22       -7.77     51.58 o 
  -7  18   5        9.28       -8.42     47.78 o 
  -6  18   5      405.19      484.21     74.28 o 
  -5  18   5      209.67      206.85     48.03 o 
  -4  18   5      212.84      224.68     40.81 o 
  -3  18   5      551.10      561.09     56.65 o 
  -2  18   5       22.05       19.43     46.99 o 
  -1  18   5      220.09      207.79     87.98 o 
   0  18   5       50.50       93.59     54.60 o 
   1  18   5       36.77       59.56     55.24 o 
   2  18   5      458.52      509.38     65.25 o 
   3  18   5       23.29       37.31     57.26 o 
  -5  19   5      149.23      127.37     51.76 o 
  -4  19   5        0.76       -0.42     45.40 o 
  -3  19   5        9.22       -0.28     50.61 o 
  -2  19   5        9.38        3.09     88.06 o 
  -1  19   5        1.34      -31.91     86.95 o 
   0  19   5       24.87       14.26     58.68 o 
   1  19   5       23.97       46.58     60.27 o 
 -15   0   6        9.89       30.41     56.46 o 
 -14   0   6       68.47       40.94     57.01 o 
 -13   0   6        1.63      -17.66     46.88 o 
 -12   0   6      394.79      443.35     54.32 o 
 -11   0   6       28.41        9.81     29.21 o 
 -10   0   6     3138.32     3052.52     74.13 o 
  -9   0   6      551.79      531.34     34.53 o 
  -8   0   6      990.27      987.32     38.62 o 
  -7   0   6       32.03       14.87     20.71 o 
  -6   0   6     1784.27     1839.78     47.20 o 
  -5   0   6     3557.92     3297.48    102.86 o 
  -4   0   6     1898.07     1828.89     73.33 o 
  -3   0   6     3301.36     2994.02     95.14 o 
  -2   0   6       19.73       33.68     19.97 o 
  -1   0   6     2138.04     2183.91     56.46 o 
   0   0   6       20.69        2.97     18.06 o 
   1   0   6        4.30       -2.20     19.45 o 
   2   0   6     2517.03     2412.78    170.33 o 
   3   0   6     2287.54     2382.69    139.84 o 
   4   0   6       91.93      101.24     26.76 o 
   5   0   6       22.47       25.98     26.87 o 
   6   0   6      236.03      197.17     43.95 o 
   7   0   6      622.72      509.56     59.86 o 
   8   0   6       78.61      137.55     55.03 o 
   9   0   6        6.61       -3.09     55.98 o 
 -15   1   6       18.43       -0.55     41.47 o 
 -14   1   6       62.10       61.33     40.06 o 
 -13   1   6       40.72       36.77     29.94 o 
 -12   1   6       74.19       51.22     24.78 o 
 -11   1   6      849.65      775.80     43.92 o 
 -10   1   6     1271.01     1376.31     41.29 o 
  -9   1   6      476.88      507.58     34.36 o 
  -8   1   6       19.96       16.50     16.05 o 
  -7   1   6       13.63       13.58     16.83 o 
  -6   1   6        1.08       -5.50     16.02 o 
  -5   1   6       14.52        2.11     14.95 o 
  -4   1   6      147.38      147.98     14.77 o 
  -3   1   6      200.76      200.92     18.69 o 
  -2   1   6     1004.92     1002.38     34.74 o 
  -1   1   6       78.97       82.93     14.70 o 
   0   1   6       43.07       36.49     14.29 o 
   1   1   6      553.49      585.88     23.08 o 
   2   1   6      363.23      380.80     23.68 o 
   3   1   6       10.09        6.16     16.53 o 
   4   1   6      765.62      694.12     36.72 o 
   5   1   6      101.89       82.24     22.26 o 
   6   1   6      140.63      161.33     28.08 o 
   7   1   6       10.00        7.16     31.27 o 
   8   1   6       37.26       14.69     36.64 o 
   9   1   6       44.44       45.85     58.84 o 
 -15   2   6       22.47       22.12     42.80 o 
 -14   2   6        1.69      -11.79     38.14 o 
 -13   2   6       54.80       52.59     30.17 o 
 -12   2   6       49.50       24.20     27.09 o 
 -11   2   6     1786.28     2037.71     64.98 o 
 -10   2   6       21.31       10.82     23.27 o 
  -9   2   6     1591.00     1741.17     91.58 o 
  -8   2   6      192.97      161.20     21.85 o 
  -7   2   6      364.60      360.58     39.93 o 
  -6   2   6      478.88      428.88     28.43 o 
  -5   2   6     1985.15     1743.09    153.99 o 
  -4   2   6     1299.15     1264.01     34.44 o 
  -3   2   6     3243.97     3147.26     83.65 o 
  -2   2   6     6691.15     6869.75     86.04 o 
  -1   2   6      893.03      830.10     27.51 o 
   0   2   6     4251.40     4309.39     61.69 o 
   1   2   6       14.00       13.92     15.02 o 
   2   2   6      919.44      850.28     27.29 o 
   3   2   6     1246.20     1342.48     31.68 o 
   4   2   6       96.35       70.62     16.30 o 
   5   2   6      533.15      559.23     25.62 o 
   6   2   6        3.29       -2.56     20.21 o 
   7   2   6      334.52      351.89     37.44 o 
   8   2   6      191.30      154.59     30.37 o 
   9   2   6        3.93      -16.00     58.99 o 
  10   2   6        2.46        5.07     59.63 o 
 -14   3   6       82.41       63.67     58.12 o 
 -13   3   6       46.70       21.27     39.68 o 
 -12   3   6      580.14      623.11     46.26 o 
 -11   3   6       45.52       31.90     27.13 o 
 -10   3   6      263.10      258.64     41.18 o 
  -9   3   6     1075.23     1254.47     67.47 o 
  -8   3   6        2.60        5.30     19.82 o 
  -7   3   6      337.83      343.64     23.46 o 
  -6   3   6       56.22       42.78     17.64 o 
  -5   3   6      633.94      647.37     22.63 o 
  -4   3   6     1920.72     2096.79     42.89 o 
  -3   3   6       83.84       67.42     13.70 o 
  -2   3   6      191.32      166.92     19.59 o 
  -1   3   6     1434.72     1382.88     32.75 o 
   0   3   6        3.93        7.12     14.46 o 
   1   3   6      440.89      394.62     20.95 o 
   2   3   6     1245.04     1288.02     32.73 o 
   3   3   6       47.52       40.50     14.64 o 
   4   3   6     1439.81     1469.31     61.17 o 
   5   3   6       40.54       25.71     18.54 o 
   6   3   6     1324.40     1294.56     37.55 o 
   7   3   6      325.85      299.79     57.06 o 
   8   3   6      312.61      269.55     39.10 o 
   9   3   6      521.86      679.11     49.40 o 
  10   3   6      290.58      338.48    124.92 o 
 -14   4   6        6.35       21.53     45.44 o 
 -13   4   6      121.18      126.03     40.92 o 
 -12   4   6       58.56       44.22     36.27 o 
 -11   4   6       38.21       24.40     26.60 o 
 -10   4   6       13.87       11.07     24.70 o 
  -9   4   6       69.88       86.73     23.35 o 
  -8   4   6       59.49       30.59     20.30 o 
  -7   4   6       36.20       25.35     19.74 o 
  -6   4   6       10.34       19.86     18.98 o 
  -5   4   6     1653.41     1791.86     36.14 o 
  -4   4   6      344.49      354.02     26.75 o 
  -3   4   6      879.08      832.02     24.67 o 
  -2   4   6      729.54      710.54     29.51 o 
  -1   4   6       55.35       44.05     18.03 o 
   0   4   6     1784.41     1792.05     43.72 o 
   1   4   6       14.65       12.19     15.34 o 
   2   4   6       54.49       17.27     17.04 o 
   3   4   6        0.65        1.05     14.61 o 
   4   4   6       24.20       16.11     18.09 o 
   5   4   6      100.12      103.74     21.21 o 
   6   4   6       30.83       44.83     22.38 o 
   7   4   6      136.08      122.64     25.67 o 
   8   4   6       43.47       36.69     35.09 o 
   9   4   6       26.23        7.05     39.21 o 
  10   4   6        5.10       -7.52     43.05 o 
 -14   5   6      118.62       83.92     44.35 o 
 -13   5   6       35.47       22.91     40.11 o 
 -12   5   6     1031.75     1210.30    143.88 o 
 -11   5   6      237.56      232.88     37.19 o 
 -10   5   6      133.91      125.36     26.44 o 
  -9   5   6      612.37      722.30     41.41 o 
  -8   5   6        0.56       -0.18     20.15 o 
  -7   5   6      887.68      142.38     39.43 o 
  -6   5   6      327.81      280.62     19.69 o 
  -5   5   6      427.91      436.06     20.87 o 
  -4   5   6     1839.14     1855.41     36.98 o 
  -3   5   6      315.04      271.70     28.86 o 
  -2   5   6      873.28      892.89     31.36 o 
  -1   5   6     1086.32     1105.43     60.22 o 
   0   5   6       62.79       48.58     19.49 o 
   1   5   6     1772.36     1860.06     82.99 o 
   2   5   6      686.36      739.17     32.35 o 
   3   5   6      531.14      579.41     26.69 o 
   4   5   6       52.93       31.45     18.19 o 
   5   5   6       28.73       44.70     20.26 o 
   6   5   6     1267.62     1374.46     51.93 o 
   7   5   6      937.16      966.80     42.34 o 
   8   5   6      415.04      475.13     45.06 o 
   9   5   6      590.21      693.98     48.55 o 
  10   5   6      367.79      410.33     51.67 o 
 -14   6   6       10.91       -1.31     44.60 o 
 -13   6   6       19.69       -5.10     40.45 o 
 -12   6   6        1.81       -4.17     34.78 o 
 -11   6   6       22.91       26.44     33.06 o 
 -10   6   6       10.97       10.30     25.68 o 
  -9   6   6       55.06       57.17     24.55 o 
  -8   6   6       24.86       22.04     22.45 o 
  -7   6   6        1.03        0.00     20.98 o 
  -6   6   6      120.54      108.81     17.80 o 
  -5   6   6       17.67        0.09     15.38 o 
  -4   6   6       34.61       21.72     15.84 o 
  -3   6   6      103.12       98.90     20.09 o 
  -2   6   6      100.29      101.14     19.64 o 
  -1   6   6        0.01        1.13     17.80 o 
   0   6   6       15.92       16.73     19.74 o 
   1   6   6       66.19       45.51     21.36 o 
   2   6   6      254.80      174.90     24.31 o 
   3   6   6       16.38        7.58     22.56 o 
   4   6   6       90.97       77.16     23.06 o 
   5   6   6       47.31       35.63     21.40 o 
   6   6   6        0.20       -1.78     22.84 o 
   7   6   6      116.97       86.19     30.98 o 
   8   6   6      280.95      251.11     35.04 o 
   9   6   6       17.15       24.26     39.83 o 
 -14   7   6      140.37      120.93     62.68 o 
 -13   7   6        1.05        7.11     39.56 o 
 -12   7   6      717.47      704.53     94.07 o 
 -11   7   6      726.31      706.13    108.64 o 
 -10   7   6      291.43      263.06     35.05 o 
  -9   7   6      938.94     1051.48     40.17 o 
  -8   7   6       40.15       40.33     23.16 o 
  -7   7   6      261.46      253.62     36.81 o 
  -6   7   6      691.48      657.97     25.83 o 
  -5   7   6      347.16      331.13     27.87 o 
  -4   7   6     1387.98     1492.61     40.33 o 
  -3   7   6      115.68       77.85     20.06 o 
  -2   7   6      416.74      400.77     36.37 o 
  -1   7   6      404.03      390.88     34.14 o 
   0   7   6      316.94      260.76     24.41 o 
   1   7   6      419.05      437.33     58.04 o 
   2   7   6      216.29      204.57     26.02 o 
   3   7   6       31.15       28.23     29.91 o 
   4   7   6      887.48      990.67     52.53 o 
   5   7   6      573.68      606.82     34.61 o 
   6   7   6      606.63      639.85     43.87 o 
   7   7   6      755.40      901.39     44.52 o 
   8   7   6        5.18       -7.92     33.95 o 
   9   7   6     1282.14     1426.94     64.66 o 
 -13   8   6      124.54       79.33     42.46 o 
 -12   8   6        8.31       -3.56     39.78 o 
 -11   8   6      106.93       53.09     46.96 o 
 -10   8   6       45.15       29.29     34.23 o 
  -9   8   6        2.39      -16.32     25.42 o 
  -8   8   6      100.95       66.21     26.18 o 
  -7   8   6      282.32      289.31     28.17 o 
  -6   8   6      294.88      267.55     25.97 o 
  -5   8   6     1108.26     1167.06     31.75 o 
  -4   8   6        5.22        2.93     16.78 o 
  -3   8   6       67.28       42.44     19.54 o 
  -2   8   6       20.36       16.32     20.20 o 
  -1   8   6        3.07       -3.76     21.11 o 
   0   8   6      506.11      591.76     37.37 o 
   1   8   6      236.96      152.11     57.73 o 
   2   8   6       97.82       92.14     25.07 o 
   3   8   6       29.95       16.08     32.04 o 
   4   8   6      281.43      241.88     39.40 o 
   5   8   6      117.60      137.71     41.33 o 
   6   8   6       13.73        3.03     28.39 o 
   7   8   6       21.08       17.33     31.15 o 
   8   8   6      166.44      150.86     37.46 o 
   9   8   6       14.45       -4.03     40.48 o 
 -13   9   6       13.26       -1.43     44.78 o 
 -12   9   6       71.01       68.96     40.73 o 
 -11   9   6      291.12      272.85     48.18 o 
 -10   9   6       11.74        4.50     35.58 o 
  -9   9   6      742.74      832.79     46.17 o 
  -8   9   6        1.23       -2.61     25.14 o 
  -7   9   6      232.63      249.28     28.53 o 
  -6   9   6       74.36       61.88     24.27 o 
  -5   9   6       27.31       20.94     19.38 o 
  -4   9   6        8.38        5.32     17.89 o 
  -3   9   6        2.54       -1.08     20.93 o 
  -2   9   6      200.78      197.30     23.56 o 
  -1   9   6      200.47      170.80     25.64 o 
   0   9   6      135.89       88.77     22.84 o 
   1   9   6       85.99       70.42     24.04 o 
   2   9   6      582.95      547.26     42.15 o 
   3   9   6      153.63      128.91     36.31 o 
   4   9   6      627.19      645.82    126.78 o 
   5   9   6       86.70       82.19     40.38 o 
   6   9   6       21.98       18.15     42.73 o 
   7   9   6      441.67      397.46     39.31 o 
   8   9   6       41.51       10.72     35.42 o 
   9   9   6      457.01      422.13     47.48 o 
 -13  10   6       89.35       99.06     45.90 o 
 -12  10   6        1.50       -7.63     40.89 o 
 -11  10   6      241.18      276.12     67.59 o 
 -10  10   6      136.69       96.79     39.37 o 
  -9  10   6       20.99        6.87     35.63 o 
  -8  10   6      307.84      305.19     36.32 o 
  -7  10   6      128.36      121.51     27.66 o 
  -6  10   6     1162.32     1361.79     58.85 o 
  -5  10   6      410.16      418.67     49.15 o 
  -4  10   6       47.43       25.89     18.95 o 
  -3  10   6      270.19      260.05     40.65 o 
  -2  10   6      842.65      834.92     35.96 o 
  -1  10   6        0.97        6.37     22.10 o 
   0  10   6     1304.76     1486.49     44.54 o 
   1  10   6      191.35      178.01     26.65 o 
   2  10   6     2772.43     2988.73    221.13 o 
   3  10   6     2243.15     2257.58     86.71 o 
   4  10   6       87.96       56.85     38.39 o 
   5  10   6      344.25      370.11     87.94 o 
   6  10   6        5.93      -19.53     43.16 o 
   7  10   6       86.82      109.77     51.98 o 
   8  10   6        8.12       12.46     37.54 o 
 -12  11   6       11.97       11.93     42.77 o 
 -11  11   6        3.39       -9.53     41.97 o 
 -10  11   6       32.85       34.54     36.20 o 
  -9  11   6       58.49       44.60     35.79 o 
  -8  11   6        4.30       -2.03     33.00 o 
  -7  11   6       36.68       17.92     27.25 o 
  -6  11   6       13.51       18.65     25.29 o 
  -5  11   6       73.44       55.99     25.87 o 
  -4  11   6      340.77      331.31     45.22 o 
  -3  11   6        6.97        4.68     23.85 o 
  -2  11   6       40.96       28.06     24.64 o 
  -1  11   6        2.83       -3.09     24.99 o 
   0  11   6      248.24      220.65     28.92 o 
   1  11   6        2.13       -8.42     31.35 o 
   2  11   6      595.45      532.71     48.30 o 
   3  11   6       45.83       20.70     39.81 o 
   4  11   6        2.74       -5.53     40.33 o 
   5  11   6       39.88        5.03     41.20 o 
   6  11   6       19.64        9.43     46.26 o 
   7  11   6       43.30       47.97     48.22 o 
   8  11   6       44.08       -1.14     53.06 o 
 -12  12   6       36.78       19.79     44.89 o 
 -11  12   6       28.21        6.55     44.40 o 
 -10  12   6      527.77      557.31     52.65 o 
  -9  12   6       34.73       26.28     36.03 o 
  -8  12   6      691.62      762.20     51.66 o 
  -7  12   6       25.08       14.13     28.09 o 
  -6  12   6      917.90      931.57     41.48 o 
  -5  12   6     1075.66     1202.57     43.89 o 
  -4  12   6        5.45        7.27     27.19 o 
  -3  12   6      780.70      799.67     37.74 o 
  -2  12   6      138.04      125.80     26.69 o 
  -1  12   6       29.70       20.27     25.47 o 
   0  12   6      626.49      806.27     49.92 o 
   1  12   6      351.69      294.03     41.51 o 
   2  12   6      689.05      658.10     92.73 o 
   3  12   6      761.29      777.54     55.78 o 
   4  12   6       54.48       55.52     41.91 o 
   5  12   6      408.89      369.30     51.47 o 
   6  12   6       59.55       31.55     52.26 o 
   7  12   6      125.43       85.38     53.86 o 
 -11  13   6      181.56      141.40     49.60 o 
 -10  13   6       57.98       42.05     40.65 o 
  -9  13   6      116.76       73.34     40.68 o 
  -8  13   6        1.24        6.40     39.78 o 
  -7  13   6       34.34       41.67     29.28 o 
  -6  13   6       49.35       39.17     31.08 o 
  -5  13   6      105.27       87.28     29.65 o 
  -4  13   6      224.75      236.19     32.35 o 
  -3  13   6        0.21       -0.30     26.94 o 
  -2  13   6        5.92       -0.93     27.09 o 
  -1  13   6       89.08       85.13     28.08 o 
   0  13   6        3.29      -14.38     27.27 o 
   1  13   6      162.97       98.19     41.22 o 
   2  13   6      241.69      216.42     45.85 o 
   3  13   6        9.00        2.58     40.24 o 
   4  13   6      257.73      223.53     47.68 o 
   5  13   6       10.13        1.57     47.45 o 
   6  13   6        4.40       17.51     53.12 o 
 -10  14   6        7.31       -3.88     46.32 o 
  -9  14   6      346.59      240.47     48.29 o 
  -8  14   6      276.53      267.82     48.26 o 
  -7  14   6        1.30       -0.85     36.25 o 
  -6  14   6      162.13      173.46     46.50 o 
  -5  14   6      425.10      428.03     58.86 o 
  -4  14   6       49.68       53.18     29.86 o 
  -3  14   6      545.49      510.09     55.43 o 
  -2  14   6      459.53      450.82     34.94 o 
  -1  14   6       30.05       13.53     29.70 o 
   0  14   6      879.40      971.71     57.73 o 
   1  14   6      216.54      202.71     47.67 o 
   2  14   6      100.20       56.16     42.15 o 
   3  14   6       69.17       41.04     45.62 o 
   4  14   6        0.29       15.80     47.07 o 
   5  14   6       94.94       97.64     51.72 o 
   6  14   6        5.60       -7.61     51.60 o 
  -9  15   6      234.14      249.18     52.46 o 
  -8  15   6        1.85       15.85     42.78 o 
  -7  15   6      270.33      282.31     48.60 o 
  -6  15   6      368.15      320.97     39.39 o 
  -5  15   6       42.64       38.50     34.42 o 
  -4  15   6     1021.73     1145.56     61.92 o 
  -3  15   6      319.40      364.64     67.86 o 
  -2  15   6      580.40      571.73     38.90 o 
  -1  15   6     1113.17     1017.06     45.61 o 
   0  15   6        3.64       12.99     43.99 o 
   1  15   6      598.18      827.00     60.87 o 
   2  15   6      264.80      279.33     93.48 o 
   3  15   6       74.12       53.84     51.70 o 
   4  15   6       95.45       43.81     49.33 o 
   5  15   6       46.06       14.74     54.44 o 
  -8  16   6        2.57       -5.60     47.82 o 
  -7  16   6        9.80        6.31     45.73 o 
  -6  16   6       63.30       28.69     43.81 o 
  -5  16   6      114.80      109.49     36.65 o 
  -4  16   6       18.18       -4.73     34.17 o 
  -3  16   6       35.29       47.61     43.39 o 
  -2  16   6        2.15       -2.69     43.03 o 
  -1  16   6       29.17       29.44     44.22 o 
   0  16   6       17.09       -2.86     47.67 o 
   1  16   6        0.07       -7.41     44.63 o 
   2  16   6       17.50       23.35     52.57 o 
   3  16   6       48.56       22.86     51.20 o 
   4  16   6       11.11       -6.90     56.26 o 
  -7  17   6       92.07       94.64     45.90 o 
  -6  17   6      290.32      272.29     51.61 o 
  -5  17   6       72.11       53.97     37.36 o 
  -4  17   6       80.14       55.01     39.17 o 
  -3  17   6      236.92      234.06     49.92 o 
  -2  17   6        4.63       11.42     48.99 o 
  -1  17   6      164.30      171.42     51.28 o 
   0  17   6       32.58       19.91     52.42 o 
   1  17   6      357.50      417.80     62.72 o 
   2  17   6      157.64      171.50     72.34 o 
  -5  18   6       65.81       29.65     47.63 o 
  -4  18   6        9.22       -3.52     41.57 o 
  -3  18   6        0.43      -16.96     49.62 o 
  -2  18   6       38.25       43.00     85.20 o 
  -1  18   6        1.24      -26.05     86.71 o 
   0  18   6       12.22        3.80     57.10 o 
 -13   1   7       45.86       82.75     65.49 o 
 -12   1   7       93.14      149.37     42.47 o 
 -11   1   7     1498.40     1751.33     64.58 o 
 -10   1   7       24.01       17.81     34.38 o 
  -9   1   7     1381.79     1460.54     56.30 o 
  -8   1   7       37.98       41.26     30.22 o 
  -7   1   7      547.01      497.88     50.52 o 
  -6   1   7     1251.91     1137.16     98.94 o 
  -5   1   7      133.02      102.04     25.52 o 
  -4   1   7      886.33      851.50     46.83 o 
  -3   1   7     1352.19     1412.26     39.86 o 
  -2   1   7     1409.52     1392.16     42.40 o 
  -1   1   7      691.80      787.75     27.64 o 
   0   1   7     1457.56     1468.19     36.70 o 
   1   1   7      915.44      894.03     29.97 o 
   2   1   7      748.23      671.42     27.86 o 
   3   1   7      465.66      462.95     26.44 o 
   4   1   7      735.75      741.32     36.16 o 
   5   1   7      951.69     1030.07     42.57 o 
   6   1   7       90.33       78.59     32.98 o 
   7   1   7      616.31      672.24    129.59 o 
   8   1   7       44.19       62.55     44.54 o 
   9   1   7      313.52      280.64     73.25 o 
 -13   2   7       20.30       24.55     69.29 o 
 -12   2   7      161.58      142.73     42.55 o 
 -11   2   7        2.37        6.23     38.97 o 
 -10   2   7      270.09      245.31     38.38 o 
  -9   2   7       84.73       57.10     32.51 o 
  -8   2   7      262.49      259.76     33.31 o 
  -7   2   7       64.35       81.76     28.91 o 
  -6   2   7      328.25      349.81     40.98 o 
  -5   2   7      338.29      358.91     25.55 o 
  -4   2   7        0.42        1.80     17.97 o 
  -3   2   7     1340.00     1396.10     41.50 o 
  -2   2   7      498.22      539.65     24.89 o 
  -1   2   7     1910.63     1842.62    104.55 o 
   0   2   7      396.02      425.02     31.27 o 
   1   2   7      190.29      142.02     19.51 o 
   2   2   7      343.93      356.25     28.65 o 
   3   2   7      655.11      613.46     28.94 o 
   4   2   7      157.01      118.94     22.68 o 
   5   2   7      239.27      189.02     30.22 o 
   6   2   7       23.11        4.97     29.19 o 
   7   2   7       16.15        9.94     36.94 o 
   8   2   7      138.50      169.25     44.38 o 
   9   2   7        8.86      -10.45     60.58 o 
 -14   3   7       25.59       47.59     72.69 o 
 -13   3   7        0.05        8.63     63.35 o 
 -12   3   7      224.91      189.02     64.70 o 
 -11   3   7      347.10      417.64     44.74 o 
 -10   3   7        4.85       -3.10     34.65 o 
  -9   3   7      962.68     1049.94    141.55 o 
  -8   3   7      472.73      481.80     57.53 o 
  -7   3   7     1106.38     1138.42    102.82 o 
  -6   3   7      521.83      513.77     36.73 o 
  -5   3   7       31.16       27.29     19.98 o 
  -4   3   7      845.31      781.70     31.20 o 
  -3   3   7     1301.44     1249.13     68.94 o 
  -2   3   7      108.28       96.75     20.72 o 
  -1   3   7        2.41        2.23     16.45 o 
   0   3   7       22.17       23.54     17.72 o 
   1   3   7        6.02        1.84     18.11 o 
   2   3   7       29.24       31.11     19.18 o 
   3   3   7       39.50       27.84     20.68 o 
   4   3   7       71.92       36.19     26.62 o 
   5   3   7      468.34      528.48     37.67 o 
   6   3   7        0.25        4.74     30.26 o 
   7   3   7      575.36      606.53     49.59 o 
   8   3   7       51.78        3.33     56.94 o 
   9   3   7       47.40       29.54     63.43 o 
 -14   4   7        0.30       -4.93     47.51 o 
 -13   4   7      244.70      301.19     47.97 o 
 -12   4   7        0.56       -1.95     37.92 o 
 -11   4   7      183.07      182.32     32.64 o 
 -10   4   7      188.74      116.87     71.43 o 
  -9   4   7      283.71      297.18     29.62 o 
  -8   4   7       80.56      104.55     32.67 o 
  -7   4   7      145.39      127.20     29.83 o 
  -6   4   7       28.31       28.62     21.15 o 
  -5   4   7     1011.41     1068.33     39.10 o 
  -4   4   7      728.43      791.92     32.59 o 
  -3   4   7      362.19      258.30     61.82 o 
  -2   4   7     2806.02     2779.66     58.49 o 
  -1   4   7      224.92      196.46     29.43 o 
   0   4   7     2988.27     2947.30     80.79 o 
   1   4   7     1041.89     1113.90     34.19 o 
   2   4   7      514.33      492.87     26.93 o 
   3   4   7     1485.60     1571.03     55.02 o 
   4   4   7       94.30       92.08     28.91 o 
   5   4   7      124.54      139.42     30.91 o 
   6   4   7      286.36      259.25     36.20 o 
   7   4   7       52.86       50.12     41.31 o 
   8   4   7      354.69      320.15     68.73 o 
 -13   5   7        0.63        1.12     40.59 o 
 -12   5   7       16.03        2.70     39.65 o 
 -11   5   7       22.07        9.38     30.18 o 
 -10   5   7       26.01       17.93     28.41 o 
  -9   5   7       27.38        3.37     26.28 o 
  -8   5   7      640.01      603.84     54.72 o 
  -7   5   7        0.22        1.78     23.04 o 
  -6   5   7      106.28       67.77     19.43 o 
  -5   5   7        1.46       -0.32     20.38 o 
  -4   5   7        0.38        1.65     20.08 o 
  -3   5   7      627.20      635.49     42.58 o 
  -2   5   7      111.65      100.86     23.42 o 
  -1   5   7      201.38      202.71     24.83 o 
   0   5   7      856.74      805.13     34.60 o 
   1   5   7      556.49      595.17     33.30 o 
   2   5   7      610.43      646.34     52.34 o 
   3   5   7       22.30       27.53     21.88 o 
   4   5   7       22.94        4.31     26.41 o 
   5   5   7        0.16       -6.88     30.52 o 
   6   5   7      110.23      127.38     34.90 o 
   7   5   7       60.26       38.82     50.43 o 
   8   5   7        1.10       -8.63     62.48 o 
 -13   6   7      258.84      264.38     49.58 o 
 -12   6   7        9.94        9.31     40.84 o 
 -11   6   7      107.78      122.32     40.07 o 
 -10   6   7      644.03      708.13     38.95 o 
  -9   6   7      244.11      301.19     44.02 o 
  -8   6   7       75.41       71.36     36.90 o 
  -7   6   7      531.17      509.96    106.31 o 
  -6   6   7        1.15        5.15     18.77 o 
  -5   6   7     1191.09     1198.03     33.23 o 
  -4   6   7       61.28       78.84     19.77 o 
  -3   6   7      422.20      407.54     27.16 o 
  -2   6   7     1562.29     1726.36     59.39 o 
  -1   6   7       43.56       22.82     22.52 o 
   0   6   7      452.36      430.09     30.71 o 
   1   6   7       69.83       43.20     24.84 o 
   2   6   7      134.62       98.47     34.52 o 
   3   6   7      854.85     1030.42     55.07 o 
   4   6   7      153.89      150.29     33.71 o 
   5   6   7      466.85      504.50     38.45 o 
   6   6   7      240.33      245.71     38.96 o 
   7   6   7       73.74       65.22     51.20 o 
   8   6   7      538.35      660.10     83.94 o 
 -13   7   7        3.10        3.79     45.64 o 
 -12   7   7      159.94      147.20     45.15 o 
 -11   7   7       42.36       38.64     38.04 o 
 -10   7   7       49.90       14.51     29.98 o 
  -9   7   7        5.20        1.21     28.42 o 
  -8   7   7      510.39      552.39     80.13 o 
  -7   7   7       26.66        0.79     23.71 o 
  -6   7   7      431.67      410.15     41.70 o 
  -5   7   7        3.84        4.89     18.90 o 
  -4   7   7       81.73       63.12     20.70 o 
  -3   7   7      382.69      420.49     36.10 o 
  -2   7   7      444.87      409.12     37.97 o 
  -1   7   7       99.41       69.79     24.41 o 
   0   7   7       38.35       13.83     23.87 o 
   1   7   7      180.13      139.67     28.51 o 
   2   7   7      233.28      236.85     29.98 o 
   3   7   7        0.22        7.69     37.11 o 
   4   7   7      629.95      550.23     49.99 o 
   5   7   7      238.51      197.29     46.81 o 
   6   7   7      186.12       66.74     45.99 o 
   7   7   7        1.60       -5.14     52.32 o 
   8   7   7        5.25       10.85     73.41 o 
 -13   8   7      104.67       42.19     47.61 o 
 -12   8   7      186.66      148.48     43.73 o 
 -11   8   7      141.41      135.28     42.58 o 
 -10   8   7      221.23      209.46     39.67 o 
  -9   8   7      311.92      293.35     33.54 o 
  -8   8   7      217.65      255.74     39.49 o 
  -7   8   7       88.86       35.73     25.71 o 
  -6   8   7      505.55      531.35     38.51 o 
  -5   8   7      275.64      242.21     55.36 o 
  -4   8   7       11.02        4.28     19.62 o 
  -3   8   7        3.88       10.74     22.52 o 
  -2   8   7      445.09      425.52     29.71 o 
  -1   8   7        2.90        4.08     24.66 o 
   0   8   7     5500.65     6007.06     99.86 o 
   1   8   7     2473.42     2702.76    202.00 o 
   2   8   7     2120.66     2219.46    136.72 o 
   3   8   7     1502.25     1626.89     68.21 o 
   4   8   7       53.86       22.34     38.33 o 
   5   8   7      252.86      346.06     49.34 o 
   6   8   7       23.73       23.16     48.63 o 
   7   8   7      212.89      217.93     41.29 o 
 -12   9   7       34.80       12.19     42.74 o 
 -11   9   7      149.16      146.83     42.54 o 
 -10   9   7        8.79        7.36     35.48 o 
  -9   9   7       87.29       87.35     29.65 o 
  -8   9   7        5.83        0.73     28.10 o 
  -7   9   7      357.98      328.86     32.24 o 
  -6   9   7      488.77      475.36     38.51 o 
  -5   9   7      158.31      161.73     23.78 o 
  -4   9   7      586.55      626.31     29.70 o 
  -3   9   7     1176.60     1242.74     41.49 o 
  -2   9   7       20.49       -4.37     24.61 o 
  -1   9   7      445.40      526.10     34.50 o 
   0   9   7      843.41      859.83     38.43 o 
   1   9   7      838.56      784.64     50.85 o 
   2   9   7     3212.82     3359.35    108.45 o 
   3   9   7      182.16      120.70     42.45 o 
   4   9   7      482.49      467.54     68.54 o 
   5   9   7      207.50      232.54     46.77 o 
   6   9   7        2.99       -3.25     50.24 o 
   7   9   7      468.07      549.58    118.54 o 
 -12  10   7       86.76       53.77     45.26 o 
 -11  10   7       11.30       29.56     39.99 o 
 -10  10   7       87.55       77.70     38.87 o 
  -9  10   7        0.76        2.62     37.12 o 
  -8  10   7       15.14       12.18     31.42 o 
  -7  10   7        8.09        7.19     29.12 o 
  -6  10   7        7.75        4.96     27.38 o 
  -5  10   7        6.83        5.26     22.64 o 
  -4  10   7       92.48       79.18     23.49 o 
  -3  10   7        5.62        3.86     25.44 o 
  -2  10   7       77.21      106.51     28.46 o 
  -1  10   7      309.77      277.62     33.13 o 
   0  10   7       19.79       18.61     27.75 o 
   1  10   7      251.44      213.78     38.35 o 
   2  10   7      149.89      158.75     74.79 o 
   3  10   7      352.08      283.24     44.20 o 
   4  10   7       14.90        1.37     44.35 o 
   5  10   7      271.51      265.63     51.57 o 
   6  10   7      141.50      103.70     54.91 o 
   7  10   7       11.94        0.95     55.49 o 
 -11  11   7       87.86       57.12     47.48 o 
 -10  11   7       14.62       -3.68     40.89 o 
  -9  11   7      213.71      232.84     41.71 o 
  -8  11   7      263.90      213.47     36.96 o 
  -7  11   7      146.13      112.43     32.71 o 
  -6  11   7      445.22      494.32     37.13 o 
  -5  11   7       26.57       26.73     28.59 o 
  -4  11   7     1012.10     1060.41     89.61 o 
  -3  11   7      594.10      662.50     49.60 o 
  -2  11   7       16.86        9.08     27.32 o 
  -1  11   7      114.52      126.42     29.80 o 
   0  11   7       96.38       94.18     30.41 o 
   1  11   7        1.23        8.29     38.11 o 
   2  11   7      508.21      661.63     80.77 o 
   3  11   7       39.71       28.19     42.64 o 
   4  11   7      419.91      432.10     54.68 o 
   5  11   7       84.63       58.05     47.13 o 
   6  11   7       17.72       34.72     51.76 o 
 -11  12   7      128.36      119.18     48.09 o 
 -10  12   7       45.57       39.86     46.16 o 
  -9  12   7        6.39       -3.86     41.04 o 
  -8  12   7       11.26        6.73     34.15 o 
  -7  12   7       58.76       50.15     32.10 o 
  -6  12   7        6.79        3.21     31.56 o 
  -5  12   7      128.14      133.14     32.22 o 
  -4  12   7        4.91        5.34     30.35 o 
  -3  12   7      140.69       94.49     30.57 o 
  -2  12   7        3.12        7.73     30.17 o 
  -1  12   7       71.00       43.95     31.51 o 
   0  12   7        4.35        4.29     35.75 o 
   1  12   7       25.56       13.89     41.04 o 
   2  12   7       38.72       36.46     42.16 o 
   3  12   7       49.84       81.56     46.11 o 
   4  12   7        0.08        8.70     45.61 o 
   5  12   7        2.04        6.28     48.46 o 
 -10  13   7        2.12       21.59     49.83 o 
  -9  13   7      180.26      202.05     50.11 o 
  -8  13   7      225.28      141.04     53.17 o 
  -7  13   7       52.66       63.05     35.07 o 
  -6  13   7      644.66      635.74     72.26 o 
  -5  13   7        6.07        5.12     33.12 o 
  -4  13   7      525.61      561.31     81.70 o 
  -3  13   7      173.55      175.32     34.07 o 
  -2  13   7        1.55       -1.43     29.63 o 
  -1  13   7      215.57      239.32     35.13 o 
   0  13   7        6.74        7.91     39.47 o 
   1  13   7        3.14        1.13     42.34 o 
   2  13   7       70.66       95.23     46.07 o 
   3  13   7       25.54       16.21     45.32 o 
   4  13   7       11.21        2.04     50.19 o 
   5  13   7       11.32       36.62     53.59 o 
  -9  14   7       62.90       47.26     49.96 o 
  -8  14   7      104.96       81.22     48.26 o 
  -7  14   7      203.68      128.44     38.58 o 
  -6  14   7       20.41       23.62     36.27 o 
  -5  14   7      468.15      514.47     41.82 o 
  -4  14   7        2.30       -2.53     34.94 o 
  -3  14   7       40.40       30.22     43.98 o 
  -2  14   7        1.36      -12.98     32.77 o 
  -1  14   7       63.19       21.02     43.74 o 
   0  14   7       19.97       12.37     42.79 o 
   1  14   7      299.47      292.82     49.57 o 
   2  14   7       34.51       26.65     46.86 o 
   3  14   7      138.30      112.09     51.90 o 
   4  14   7       58.73       91.17     57.63 o 
  -8  15   7       63.59       34.10     50.48 o 
  -7  15   7       13.10       -3.73     45.83 o 
  -6  15   7      107.55      114.76     40.66 o 
  -5  15   7       24.43       35.30     38.53 o 
  -4  15   7       64.73       39.19     36.70 o 
  -3  15   7      178.07      107.50     48.30 o 
  -2  15   7       18.45       22.49     37.81 o 
  -1  15   7       65.45       39.04     55.19 o 
   0  15   7       26.72       22.61     48.88 o 
   1  15   7        0.91        3.01     48.56 o 
   2  15   7       89.45       81.07     51.75 o 
   3  15   7       14.40        9.33     51.42 o 
  -6  16   7       12.38        4.56     39.86 o 
  -5  16   7      540.81      682.10     48.29 o 
  -4  16   7      214.65      249.30     44.52 o 
  -3  16   7      122.59      153.28     52.03 o 
  -2  16   7      336.61      168.19     88.69 o 
  -1  16   7       11.37       -3.09     50.99 o 
   0  16   7      271.23      193.47     56.96 o 
   1  16   7       11.54       39.66     54.69 o 
  -3  17   7      350.81      318.72     57.83 o 
  -2  17   7       17.43       -2.14     90.83 o 
 -13   0   8      208.37      167.72     73.09 o 
 -12   0   8      694.27      763.44     82.04 o 
 -11   0   8      158.70       93.84     61.05 o 
 -10   0   8      888.62     1078.20     81.88 o 
  -9   0   8     2545.92     2728.69    114.35 o 
  -8   0   8      366.82      319.12     55.98 o 
  -7   0   8     2103.26     2356.59     98.75 o 
  -6   0   8     1453.36     1439.61     76.18 o 
  -5   0   8     1607.07     1779.95     89.08 o 
  -4   0   8      312.26      283.80     45.14 o 
  -3   0   8     1371.49     1477.87     55.10 o 
  -2   0   8     1282.40     1339.27     78.71 o 
  -1   0   8       43.57       18.78     27.21 o 
   0   0   8       96.68      112.11     30.99 o 
   1   0   8      152.47      131.12     42.72 o 
   2   0   8       72.12       59.38     33.52 o 
   3   0   8       17.22       13.69     34.20 o 
   4   0   8       78.11       17.96     36.75 o 
   5   0   8      285.59       83.22     55.59 o 
   6   0   8      360.99      380.49     68.65 o 
   7   0   8      195.60       87.98     60.89 o 
 -13   1   8       35.14       30.82     50.79 o 
 -12   1   8      138.78       76.72     46.94 o 
 -11   1   8       32.65       18.48     42.94 o 
 -10   1   8       44.49       32.11     40.43 o 
  -9   1   8        2.61        6.10     36.39 o 
  -8   1   8       19.82       21.97     33.53 o 
  -7   1   8       63.02       18.73     32.22 o 
  -6   1   8        1.80        6.13     28.97 o 
  -5   1   8      323.61      321.24     85.09 o 
  -4   1   8       12.00        6.56     23.55 o 
  -3   1   8       17.42        3.23     22.68 o 
  -2   1   8     1157.32     1172.41     37.21 o 
  -1   1   8      267.12      239.86     23.36 o 
   0   1   8      787.79      777.03     68.92 o 
   1   1   8        5.40        8.71     21.70 o 
   2   1   8       92.57       79.66     23.22 o 
   3   1   8      158.68      117.75     24.86 o 
   4   1   8       27.18        8.57     24.97 o 
   5   1   8        7.69        9.09     37.65 o 
   6   1   8       18.66       38.90     41.65 o 
   7   1   8       25.38       10.12     42.74 o 
 -13   2   8      536.63      428.56     81.56 o 
 -12   2   8      387.41      442.69     61.41 o 
 -11   2   8      120.26      106.46     44.61 o 
 -10   2   8      251.43      292.55     43.95 o 
  -9   2   8     1465.86     1624.70     63.14 o 
  -8   2   8       39.86       31.82     34.94 o 
  -7   2   8     1579.09     1634.50     60.30 o 
  -6   2   8      164.01      139.06     30.68 o 
  -5   2   8      870.06      868.57     57.87 o 
  -4   2   8     2108.46     2163.57     54.65 o 
  -3   2   8        9.50        6.71     22.67 o 
  -2   2   8      949.20     1023.35     43.16 o 
  -1   2   8      109.17      127.36     22.31 o 
   0   2   8      512.05      513.70     79.21 o 
   1   2   8      164.00      183.84     54.58 o 
   2   2   8       83.59       73.68     23.80 o 
   3   2   8      620.54      611.27     31.44 o 
   4   2   8      237.57      289.86     34.39 o 
   5   2   8       49.65       30.33     31.57 o 
   6   2   8      222.21      178.49     42.56 o 
   7   2   8      117.24      112.71     47.42 o 
 -13   3   8       14.65        7.05     69.53 o 
 -12   3   8      111.45       93.53     48.30 o 
 -11   3   8      400.65      375.82     58.60 o 
 -10   3   8        9.23        4.00     39.28 o 
  -9   3   8      493.26      535.49     74.24 o 
  -8   3   8       72.76       26.79     31.92 o 
  -7   3   8       24.44       28.52     32.03 o 
  -6   3   8      180.45      115.84     31.98 o 
  -5   3   8      310.40      326.43     29.09 o 
  -4   3   8       11.41        3.61     23.96 o 
  -3   3   8        4.60        3.99     22.90 o 
  -2   3   8      982.72      980.56     38.34 o 
  -1   3   8       51.68       24.92     23.77 o 
   0   3   8     1514.34     1564.10     40.86 o 
   1   3   8       32.46       32.89     21.87 o 
   2   3   8     1402.84     1307.46     39.98 o 
   3   3   8      425.63      384.89     29.64 o 
   4   3   8      159.55      118.01     30.89 o 
   5   3   8      489.59      471.92     41.84 o 
   6   3   8        7.81        5.59     37.97 o 
   7   3   8        5.01       -4.33     43.75 o 
 -13   4   8       14.17       23.60     72.93 o 
 -12   4   8       94.05      122.01     48.77 o 
 -11   4   8      121.18      141.12     44.37 o 
 -10   4   8      525.92      549.22     49.39 o 
  -9   4   8      318.55      296.50     40.54 o 
  -8   4   8       10.31       10.08     35.08 o 
  -7   4   8      114.55      137.00     34.33 o 
  -6   4   8        6.94        4.54     25.32 o 
  -5   4   8      390.54      348.45     75.60 o 
  -4   4   8        2.18        5.05     23.45 o 
  -3   4   8       11.23        7.08     23.61 o 
  -2   4   8        7.53       24.42     23.67 o 
  -1   4   8       48.04       53.59     25.22 o 
   0   4   8      307.35      282.77     29.68 o 
   1   4   8        8.94       -0.23     21.94 o 
   2   4   8        9.45        2.70     24.16 o 
   3   4   8       31.84       26.27     29.71 o 
   4   4   8      151.53      168.38     43.89 o 
   5   4   8        1.88        3.32     31.81 o 
   6   4   8      110.24       77.18     39.06 o 
   7   4   8       44.11       60.23     43.65 o 
 -13   5   8        0.63        7.36     74.99 o 
 -12   5   8      348.37      276.04     67.78 o 
 -11   5   8      269.02      325.15     50.76 o 
 -10   5   8       21.45       21.42     40.50 o 
  -9   5   8      239.66      334.44     45.81 o 
  -8   5   8       44.20       48.39     36.00 o 
  -7   5   8       44.97       14.21     32.35 o 
  -6   5   8      265.23      265.24     28.68 o 
  -5   5   8       54.57       56.32     26.28 o 
  -4   5   8        1.22        3.48     24.00 o 
  -3   5   8      933.04      894.01     47.59 o 
  -2   5   8      459.71      375.05    118.70 o 
  -1   5   8      348.51      419.18     32.34 o 
   0   5   8      214.97      244.33     30.37 o 
   1   5   8      325.95      314.12     33.11 o 
   2   5   8     1436.83     1462.78     98.26 o 
   3   5   8      441.11      379.89     36.97 o 
   4   5   8      109.27       85.72     33.41 o 
   5   5   8      605.57      576.98     51.81 o 
   6   5   8        1.56       23.47     38.31 o 
   7   5   8       46.92       22.33     70.56 o 
 -12   6   8       61.32       60.82     71.82 o 
 -11   6   8        3.11        8.38     44.43 o 
 -10   6   8       96.48       52.77     39.96 o 
  -9   6   8       22.47       22.96     38.42 o 
  -8   6   8      180.34      147.24     37.95 o 
  -7   6   8       10.24       20.70     35.02 o 
  -6   6   8      130.04       83.39     27.72 o 
  -5   6   8       65.27       49.22     25.68 o 
  -4   6   8     1248.74     1304.53     67.87 o 
  -3   6   8        3.72       10.05     26.60 o 
  -2   6   8      589.16      534.54     78.42 o 
  -1   6   8       29.03       17.62     26.08 o 
   0   6   8       68.00       57.40     28.13 o 
   1   6   8        5.66        1.29     28.96 o 
   2   6   8        0.30       13.64     38.72 o 
   3   6   8      186.22      180.40     43.71 o 
   4   6   8       74.94       70.50     43.98 o 
   5   6   8       81.77       67.03     35.55 o 
   6   6   8        3.47       14.43     39.52 o 
 -12   7   8       57.94       30.88     73.33 o 
 -11   7   8       14.28        9.42     67.23 o 
 -10   7   8       50.85       48.89     43.92 o 
  -9   7   8        6.05       21.62     41.34 o 
  -8   7   8      316.88      321.40     43.45 o 
  -7   7   8        3.09       -5.44     35.56 o 
  -6   7   8      150.52      142.50     28.64 o 
  -5   7   8      414.18      431.43     34.10 o 
  -4   7   8       29.96        8.59     26.25 o 
  -3   7   8     1829.22     1884.60    112.91 o 
  -2   7   8      103.10       44.15     27.45 o 
  -1   7   8      178.90      171.92     29.79 o 
   0   7   8      555.08      629.88     57.23 o 
   1   7   8       91.80       44.14     29.75 o 
   2   7   8     1735.75     1787.77     71.69 o 
   3   7   8      359.08      344.04     46.40 o 
   4   7   8      161.78      138.88     47.36 o 
   5   7   8      329.41      368.88     58.39 o 
   6   7   8       35.08      -13.53     54.64 o 
 -12   8   8       52.56       19.40     73.64 o 
 -11   8   8        6.66        2.14     60.89 o 
 -10   8   8       79.70      120.91     48.20 o 
  -9   8   8      426.17      357.89     48.20 o 
  -8   8   8        3.52       -1.42     39.06 o 
  -7   8   8      379.85      357.45     42.47 o 
  -6   8   8       18.71       16.12     27.20 o 
  -5   8   8      868.69      745.68     39.30 o 
  -4   8   8     1023.16     1158.50     89.44 o 
  -3   8   8      555.29      517.96     35.87 o 
  -2   8   8      270.20      250.53     33.16 o 
  -1   8   8      114.59       73.60     29.78 o 
   0   8   8        0.65       -1.87     29.08 o 
   1   8   8       25.85       33.40     31.72 o 
   2   8   8       45.30       68.06     41.86 o 
   3   8   8      315.60      410.28     49.65 o 
   4   8   8       88.82       74.86     48.62 o 
   5   8   8       45.50       46.90     50.90 o 
   6   8   8      186.94      242.41     63.01 o 
 -11   9   8        7.09       -8.08     71.19 o 
 -10   9   8        0.08       -9.34     64.77 o 
  -9   9   8       61.08       63.19     43.51 o 
  -8   9   8        1.65       -3.69     40.59 o 
  -7   9   8       19.97        2.98     39.42 o 
  -6   9   8      123.06       74.80     36.06 o 
  -5   9   8      121.67      139.63     30.01 o 
  -4   9   8      112.43       97.02     30.66 o 
  -3   9   8      562.87      516.62     37.30 o 
  -2   9   8      365.98      374.17     35.58 o 
  -1   9   8      446.10      464.90     36.40 o 
   0   9   8     1213.44     1266.87    100.70 o 
   1   9   8       43.37        8.71     40.11 o 
   2   9   8      258.39      238.17     47.31 o 
   3   9   8       42.40       28.54     43.25 o 
   4   9   8       54.94       59.59     49.40 o 
   5   9   8       53.43       30.85     55.78 o 
 -11  10   8       46.28       48.15     65.72 o 
 -10  10   8      705.67      717.19     86.31 o 
  -9  10   8       27.61       23.73     45.27 o 
  -8  10   8       37.86       19.46     43.78 o 
  -7  10   8      363.79      406.40     70.79 o 
  -6  10   8       27.82       30.50     38.57 o 
  -5  10   8      892.63      902.36     42.74 o 
  -4  10   8      277.85      245.70     34.27 o 
  -3  10   8       23.29        5.10     29.23 o 
  -2  10   8      616.37      629.63     40.83 o 
  -1  10   8     1011.59     1029.58     48.77 o 
   0  10   8      457.46      408.36     48.60 o 
   1  10   8      522.85      623.37     84.45 o 
   2  10   8        0.08      -14.87     44.40 o 
   3  10   8      130.78      145.23     49.79 o 
   4  10   8      205.51      141.48     53.42 o 
   5  10   8       91.75      108.04     56.59 o 
 -10  11   8       61.98       33.48     48.54 o 
  -9  11   8       10.48        2.06     45.65 o 
  -8  11   8        4.79        7.46     36.07 o 
  -7  11   8       53.19       50.06     35.45 o 
  -6  11   8        6.21        9.27     32.54 o 
  -5  11   8       19.54       17.11     32.23 o 
  -4  11   8       29.40        8.91     27.19 o 
  -3  11   8       60.14       42.08     32.11 o 
  -2  11   8        0.37       -4.44     31.11 o 
  -1  11   8       23.97       12.33     33.68 o 
   0  11   8        6.86       36.63     43.07 o 
   1  11   8       63.27       40.65     47.66 o 
   2  11   8       39.21       25.23     47.32 o 
   3  11   8       32.24       14.52     48.84 o 
   4  11   8       18.44       18.02     50.35 o 
  -9  12   8      295.37      360.72     52.74 o 
  -8  12   8        4.06       -3.57     37.01 o 
  -7  12   8      260.97      222.28     75.39 o 
  -6  12   8       28.91       20.23     34.58 o 
  -5  12   8      452.03      690.73    102.02 o 
  -4  12   8      369.63      400.56     42.09 o 
  -3  12   8       39.78       47.67     34.62 o 
  -2  12   8      198.73      229.13     39.37 o 
  -1  12   8      113.53       90.73     37.15 o 
   0  12   8       81.22      129.54     46.51 o 
   1  12   8      635.59      656.51     59.44 o 
   2  12   8        0.31        2.26     51.51 o 
   3  12   8      296.14      328.59     87.26 o 
  -8  13   8       53.47       43.41     42.41 o 
  -7  13   8        1.56       -2.51     37.71 o 
  -6  13   8       33.95       23.07     38.29 o 
  -5  13   8       11.17       -2.21     36.30 o 
  -4  13   8       42.10       49.23     38.87 o 
  -3  13   8       33.29        3.96     34.72 o 
  -2  13   8       11.66       -5.55     36.83 o 
  -1  13   8       42.53       24.84     45.60 o 
   0  13   8       52.02       39.23     50.50 o 
   1  13   8       15.85       27.73     52.36 o 
   2  13   8        8.41       19.34     55.41 o 
  -7  14   8      373.58      429.38     53.28 o 
  -6  14   8      154.36      192.86     43.82 o 
  -5  14   8      152.44      150.73     42.26 o 
  -4  14   8      252.35      183.40     42.86 o 
  -3  14   8        3.47       34.58     47.56 o 
  -2  14   8      189.73      214.52     43.42 o 
  -1  14   8       27.81        4.74     51.06 o 
   0  14   8      201.22      281.82     62.76 o 
   1  14   8        3.09       -5.68     52.07 o 
  -5  15   8      317.62      352.28     57.02 o 
  -4  15   8       32.40       14.87     41.75 o 
  -3  15   8      276.48      251.17     57.04 o 
  -2  15   8        4.94        5.29     52.81 o 
  -1  15   8        7.05       16.56     51.61 o 
 -12   1   9        0.18       -6.17     52.12 o 
 -11   1   9      407.10      538.19     57.42 o 
 -10   1   9      143.75      129.96     46.29 o 
  -9   1   9        7.68      -18.90     41.81 o 
  -8   1   9       85.58      114.22     38.91 o 
  -7   1   9       11.75       34.46     35.39 o 
  -6   1   9      146.65      147.40     35.64 o 
  -5   1   9       55.70       56.64     33.95 o 
  -4   1   9       53.87       38.67     25.99 o 
  -3   1   9      154.10      144.59     28.96 o 
  -2   1   9      883.17     1002.81     37.58 o 
  -1   1   9       90.34      113.46     24.33 o 
   0   1   9     1017.89     1077.78     38.81 o 
   1   1   9        2.09       -1.81     25.61 o 
   2   1   9      427.53      418.75     32.67 o 
   3   1   9      377.05      364.75     34.11 o 
   4   1   9       52.87       19.00     34.26 o 
   5   1   9      144.88      155.76     43.83 o 
 -12   2   9       65.09       80.39     54.88 o 
 -11   2   9        0.14      -17.85     48.63 o 
 -10   2   9        7.62       -8.00     44.04 o 
  -9   2   9      423.16      444.00    147.45 o 
  -8   2   9       11.21       -2.68     39.83 o 
  -7   2   9      451.61      511.72     46.17 o 
  -6   2   9        9.00       16.18     33.86 o 
  -5   2   9       53.26       10.21     33.41 o 
  -4   2   9      719.15      840.35     66.95 o 
  -3   2   9      141.04      117.25     28.82 o 
  -2   2   9      154.05      149.57     31.22 o 
  -1   2   9      157.17      193.51     26.16 o 
   0   2   9       40.30       31.84     24.47 o 
   1   2   9      260.77      216.03     48.57 o 
   2   2   9        8.24        9.36     26.34 o 
   3   2   9       15.55       12.15     28.85 o 
   4   2   9      107.17      143.97     39.28 o 
   5   2   9       59.96       60.69     42.78 o 
 -12   3   9        3.16       19.04     53.30 o 
 -11   3   9      129.97      138.64     50.30 o 
 -10   3   9      107.00       77.06     46.80 o 
  -9   3   9        3.09       -0.94     39.67 o 
  -8   3   9      232.73      224.88     44.88 o 
  -7   3   9        0.94       -2.98     36.10 o 
  -6   3   9       74.62       24.36     37.62 o 
  -5   3   9        1.43        4.02     27.83 o 
  -4   3   9       46.75       19.21     26.90 o 
  -3   3   9       54.56       44.43     28.10 o 
  -2   3   9        0.73       -1.96     27.91 o 
  -1   3   9        0.21       -6.25     28.60 o 
   0   3   9      108.80      112.56     27.11 o 
   1   3   9       59.87       30.01     27.12 o 
   2   3   9      578.79      625.90     48.41 o 
   3   3   9      390.62      368.42     41.34 o 
   4   3   9        1.77       -6.52     35.41 o 
   5   3   9       73.13       63.43     38.05 o 
 -12   4   9       35.11       23.27     56.29 o 
 -11   4   9       62.87       75.83     50.19 o 
 -10   4   9       22.90        3.77     42.39 o 
  -9   4   9      637.89      738.47     53.92 o 
  -8   4   9      240.88      199.98     42.26 o 
  -7   4   9      598.59      570.03     47.81 o 
  -6   4   9      705.85      766.33     51.18 o 
  -5   4   9      103.32       90.20     29.81 o 
  -4   4   9     1521.86     1549.81     56.38 o 
  -3   4   9     1188.92     1257.17     47.88 o 
  -2   4   9      414.66      409.26     34.92 o 
  -1   4   9      623.96      559.95     47.72 o 
   0   4   9        0.53        0.33     31.59 o 
   1   4   9      338.91      361.17     38.86 o 
   2   4   9      290.61      304.89     33.27 o 
   3   4   9      180.12      193.41     38.15 o 
   4   4   9      492.91      506.06     67.22 o 
   5   4   9       65.49       82.81     42.59 o 
 -11   5   9      259.74      182.50     86.08 o 
 -10   5   9       37.40        7.44     46.17 o 
  -9   5   9      164.57      181.12     47.47 o 
  -8   5   9       90.29       94.32     40.46 o 
  -7   5   9        0.81      -10.83     39.64 o 
  -6   5   9        0.36       -3.21     29.84 o 
  -5   5   9        0.23       -3.13     30.28 o 
  -4   5   9        9.31        2.05     29.62 o 
  -3   5   9       31.85       55.96     30.26 o 
  -2   5   9      187.88      174.57     32.53 o 
  -1   5   9        3.42        6.70     30.11 o 
   0   5   9       55.91       40.50     32.11 o 
   1   5   9        3.50        2.42     32.81 o 
   2   5   9      165.36      111.90     44.82 o 
   3   5   9        0.81       -4.68     42.79 o 
   4   5   9       20.97       19.42     37.11 o 
   5   5   9      136.44      136.29     42.91 o 
 -11   6   9      610.73      684.06     90.15 o 
 -10   6   9      144.18      117.91     49.19 o 
  -9   6   9      690.94      744.44     57.32 o 
  -8   6   9        0.34       -1.37     41.49 o 
  -7   6   9      574.40      556.97     51.63 o 
  -6   6   9      829.33      895.10     44.29 o 
  -5   6   9      535.80      458.87     44.28 o 
  -4   6   9      595.16      664.85     49.65 o 
  -3   6   9      176.17      150.28     33.69 o 
  -2   6   9        1.75        1.04     30.97 o 
  -1   6   9        7.06       14.16     31.86 o 
   0   6   9       27.11       33.24     32.73 o 
   1   6   9      552.25      766.85     46.74 o 
   2   6   9      237.34      334.57     50.85 o 
   3   6   9       63.96       18.62     47.44 o 
   4   6   9      417.33      418.14     57.96 o 
 -11   7   9       38.59       28.19     51.23 o 
 -10   7   9        2.33        6.52     48.80 o 
  -9   7   9       18.23       14.63     45.86 o 
  -8   7   9        4.23        6.47     43.44 o 
  -7   7   9        1.26        8.93     39.70 o 
  -6   7   9       12.59        0.21     30.66 o 
  -5   7   9        3.87       -1.09     30.34 o 
  -4   7   9        4.63        8.48     30.52 o 
  -3   7   9        6.65       -3.54     32.14 o 
  -2   7   9      547.61      542.94     40.60 o 
  -1   7   9       57.01       69.73     32.94 o 
   0   7   9        2.38       18.60     33.84 o 
   1   7   9       17.04       19.45     45.20 o 
   2   7   9       14.54       23.76     45.53 o 
   3   7   9      101.12       51.26     48.98 o 
   4   7   9        0.89       17.64     51.70 o 
 -10   8   9      542.01      643.69     61.59 o 
  -9   8   9      111.47       67.15     47.93 o 
  -8   8   9        0.02        8.21     45.46 o 
  -7   8   9      287.63      276.77     82.55 o 
  -6   8   9       33.29        1.53     32.93 o 
  -5   8   9      248.05      221.33     35.93 o 
  -4   8   9     1182.69     1294.62     50.56 o 
  -3   8   9     1038.03     1114.32     49.93 o 
  -2   8   9      435.79      431.73     39.48 o 
  -1   8   9     1505.79     1797.93     87.87 o 
   0   8   9       17.91       17.49     36.45 o 
   1   8   9       84.20      132.46     47.05 o 
   2   8   9       11.48        0.79     47.13 o 
   3   8   9       24.28       53.61     50.13 o 
  -9   9   9        0.64        1.24     46.10 o 
  -8   9   9       90.78       34.35     43.30 o 
  -7   9   9       53.29       77.91     47.09 o 
  -6   9   9        0.57        0.91     45.44 o 
  -5   9   9      437.49      530.59     39.77 o 
  -4   9   9       37.37        3.47     32.83 o 
  -3   9   9     1507.09     1671.45     57.99 o 
  -2   9   9      958.39      963.98     59.46 o 
  -1   9   9       45.66       49.16     34.89 o 
   0   9   9      201.11      162.37     50.33 o 
   1   9   9        1.82      -11.44     46.44 o 
   2   9   9      139.34       98.33     51.18 o 
   3   9   9      202.81      201.41     59.85 o 
  -9  10   9        0.51      -10.78     49.95 o 
  -8  10   9        4.41       11.55     48.43 o 
  -7  10   9       81.21       78.85     48.83 o 
  -6  10   9        2.79       -1.05     43.61 o 
  -5  10   9        0.05        0.05     33.63 o 
  -4  10   9        1.51       -5.38     34.07 o 
  -3  10   9        2.21       11.59     36.47 o 
  -2  10   9        1.25        6.11     36.53 o 
  -1  10   9       26.48       24.14     35.64 o 
   0  10   9        1.60      -11.55     46.11 o 
   1  10   9       78.58       95.76     52.72 o 
   2  10   9       19.16       26.96     51.92 o 
  -8  11   9      168.79      155.20     56.28 o 
  -7  11   9       57.52       88.46     51.41 o 
  -6  11   9      116.42      129.51     52.04 o 
  -5  11   9      231.11      275.30     50.19 o 
  -4  11   9       10.37        0.43     36.91 o 
  -3  11   9      212.00      209.05     39.99 o 
  -2  11   9      116.61      123.79     39.16 o 
  -1  11   9      284.48      298.86     42.72 o 
   0  11   9      254.17      255.30     93.60 o 
   1  11   9        2.43        6.19     53.64 o 
  -6  12   9       17.83       10.36     52.09 o 
  -5  12   9        7.72       -5.12     47.45 o 
  -4  12   9       14.15       -2.08     50.92 o 
  -3  12   9       30.43       32.49     40.41 o 
  -2  12   9        1.80       -2.26     38.95 o 
  -1  12   9       37.63        9.82     47.13 o 
   0  12   9       26.13       32.66     51.81 o 
  -4  13   9        0.04      -24.33     54.51 o 
  -3  13   9       62.18       37.81     40.62 o 
 -10   0  10       98.28       84.41     67.47 o 
  -9   0  10      248.59      334.96     75.39 o 
  -8   0  10       52.95       61.45     65.01 o 
  -7   0  10      128.43       45.85     61.69 o 
  -6   0  10       54.98       66.04     60.97 o 
  -5   0  10       32.47       56.62     61.92 o 
  -4   0  10      249.53      230.04     61.37 o 
  -3   0  10      382.55      403.06     70.79 o 
  -2   0  10      118.28       75.81     38.80 o 
  -1   0  10      460.00      464.62     50.98 o 
   0   0  10      118.75       62.13     41.94 o 
   1   0  10      482.81      487.31     71.82 o 
   2   0  10      511.53      466.46    151.40 o 
   3   0  10       12.33       24.86     46.90 o 
 -10   1  10       24.00       38.14     48.38 o 
  -9   1  10       88.79       39.93     49.38 o 
  -8   1  10       61.35       54.16     43.85 o 
  -7   1  10        0.17      -10.54     40.10 o 
  -6   1  10       17.70       -0.59     42.86 o 
  -5   1  10       83.11       61.36     40.86 o 
  -4   1  10       96.79       90.69     44.31 o 
  -3   1  10       25.69       15.81     31.65 o 
  -2   1  10       49.19       41.76     35.09 o 
  -1   1  10       45.29       28.44     28.75 o 
   0   1  10      185.29      167.08     31.27 o 
   1   1  10      109.22       71.91     31.67 o 
   2   1  10        9.82        7.23     32.00 o 
   3   1  10       28.07       47.25     39.81 o 
 -10   2  10       14.28        5.31     51.48 o 
  -9   2  10       35.64       51.60     49.26 o 
  -8   2  10      338.28      348.43     53.43 o 
  -7   2  10        0.42       -2.44     41.91 o 
  -6   2  10      113.44      107.15     43.48 o 
  -5   2  10        0.55       12.01     40.09 o 
  -4   2  10      112.84      102.06     34.28 o 
  -3   2  10      293.66      300.49     44.72 o 
  -2   2  10        0.14        3.55     31.85 o 
  -1   2  10      889.68      864.26     50.07 o 
   0   2  10      170.01      173.81     31.73 o 
   1   2  10      538.84      557.51     48.95 o 
   2   2  10      639.14      621.68     39.98 o 
   3   2  10       17.91       31.88     39.72 o 
 -10   3  10      398.99      336.41    154.53 o 
  -9   3  10       64.81       59.69     46.78 o 
  -8   3  10       77.64       73.18     48.93 o 
  -7   3  10      300.75      276.76     65.72 o 
  -6   3  10       78.49       81.96     43.11 o 
  -5   3  10      541.02      633.49     56.81 o 
  -4   3  10       88.39       85.75     33.05 o 
  -3   3  10      241.88      205.31     37.40 o 
  -2   3  10      246.36      280.10     37.79 o 
  -1   3  10        4.21        1.91     34.50 o 
   0   3  10       13.89       10.58     36.93 o 
   1   3  10      109.39      107.24     32.88 o 
   2   3  10       12.34       -3.17     37.29 o 
 -10   4  10       41.48       19.78     51.65 o 
  -9   4  10       23.16       13.45     46.53 o 
  -8   4  10        0.37        0.57     47.84 o 
  -7   4  10        3.88       -2.67     41.16 o 
  -6   4  10      143.75       77.37     44.49 o 
  -5   4  10       82.47       52.30     34.50 o 
  -4   4  10      132.79       47.98     35.36 o 
  -3   4  10       24.79        3.49     33.64 o 
  -2   4  10       17.98       14.33     35.38 o 
  -1   4  10       30.00       25.32     34.07 o 
   0   4  10       76.15       79.99     35.52 o 
   1   4  10       38.88       36.06     39.24 o 
   2   4  10      225.33      200.13     53.05 o 
  -9   5  10      146.49      144.01     50.16 o 
  -8   5  10      312.40      254.14     50.75 o 
  -7   5  10      479.83      541.97    109.79 o 
  -6   5  10       16.69       20.92     35.33 o 
  -5   5  10      642.66      742.01     80.15 o 
  -4   5  10      165.53      199.01     35.90 o 
  -3   5  10      827.97      801.42     48.04 o 
  -2   5  10      379.21      426.46     42.03 o 
  -1   5  10       19.50       15.05     34.65 o 
   0   5  10      134.56      135.89     39.43 o 
   1   5  10      268.72      352.37     45.12 o 
   2   5  10       87.63       73.96     51.60 o 
  -9   6  10       31.85       43.16     49.62 o 
  -8   6  10       25.43       25.05     48.93 o 
  -7   6  10       13.88       11.20     45.31 o 
  -6   6  10        1.05      -14.42     36.59 o 
  -5   6  10       22.48        0.41     35.51 o 
  -4   6  10        0.27       10.14     33.81 o 
  -3   6  10        4.20       -4.27     36.79 o 
  -2   6  10       15.57       22.86     35.61 o 
  -1   6  10       14.74       -4.90     37.12 o 
   0   6  10       12.05       13.96     41.61 o 
   1   6  10        0.13        2.99     51.81 o 
  -8   7  10      113.14       90.71     51.36 o 
  -7   7  10      335.97      270.86     50.24 o 
  -6   7  10      102.11       84.39     38.63 o 
  -5   7  10      299.91      283.56     44.72 o 
  -4   7  10       10.06        2.73     34.58 o 
  -3   7  10       29.08       14.29     38.01 o 
  -2   7  10      253.64      234.87     45.91 o 
  -1   7  10       78.40       59.35     39.84 o 
   0   7  10      108.83       97.74     42.25 o 
   1   7  10       19.12       26.89     51.84 o 
  -7   8  10       10.28       22.53     48.85 o 
  -6   8  10      145.75      168.87     50.37 o 
  -5   8  10      216.91      187.65     41.69 o 
  -4   8  10       42.61       65.97     40.00 o 
  -3   8  10       46.01       22.38     38.10 o 
  -2   8  10       27.86        3.08     39.06 o 
  -1   8  10      110.75      100.90     40.57 o 
   0   8  10        0.18       15.32     48.54 o 
  -6   9  10        0.28       17.23     48.80 o 
  -5   9  10      184.57      162.22     40.72 o 
  -4   9  10       96.29       67.52     41.03 o 
  -3   9  10       15.74       -1.51     39.56 o 
  -2   9  10       51.64       47.12     40.67 o 
  -1   9  10        0.30       -6.28     40.40 o 
  -6   1  11      153.21      135.42     52.84 o 
  -5   1  11      269.85      237.29     80.93 o 
  -4   1  11      569.20      592.44     61.82 o 
  -3   1  11       16.51        2.86     38.80 o 
  -2   1  11      183.89      155.30     42.30 o 
  -6   2  11       66.79       46.05     62.95 o 
  -5   2  11       54.87       38.97     48.93 o 
  -4   2  11       15.63        5.61     50.87 o 
  -3   2  11      208.70      239.60     42.58 o 
  -2   2  11       15.08        3.11     39.79 o 
  -6   3  11       71.98       39.58     53.66 o 
  -5   3  11      130.38      110.25     48.12 o 
  -4   3  11      170.71       93.52     40.33 o 
  -3   3  11        7.96        3.22     37.90 o 
  -5   4  11        8.54       16.08     39.67 o 
  -4   4  11       59.28       63.86     40.85 o 
                                                 
